# Supplementary material for: SCG2 is a Prognostic Biomarker Associated With Immune Infiltration and Macrophage Polarization in Colorectal Cancer
Source: Front Cell Dev Biol. 2022 Jan 3;9:795133. doi: 10.3389/fcell.2021.795133 (PMC8763391; doi:10.3389/fcell.2021.795133)
Supplement: Supplementary file 1 [file Table2.xlsx]

## Sheet: 工作表 1 - GDC_GO_up
GDC_GO_up
	ONTOLOGY	ID	Description	GeneRatio	BgRatio	pvalue	p.adjust	qvalue	geneID	Count
GO:0062023	CC	GO:0062023	collagen-containing extracellular matrix	40/400	406/20488	3.60573e-17	1.56345e-13	1.22595e-13	ADIPOQ/ASPN/CCDC80/CDH2/CILP/CMA1/COL10A1/COL11A1/COL14A1/COL19A1/COL24A1/COL6A3/COL8A1/COMP/FBN1/FGF10/FN1/GREM1/HMCN1/MFAP5/MGP/MMRN1/MYOC/OGN/OMD/POSTN/PRELP/PRG4/PTPRZ1/SFRP1/SFRP2/SPARCL1/SSC5D/SULF1/THBS2/THBS4/TNC/TNR/TNXB/VCAN	40
GO:0005201	MF	GO:0005201	extracellular matrix structural constituent	25/400	163/20488	1.38771e-15	3.00856e-12	2.35911e-12	ADIPOQ/ASPN/CILP/COL10A1/COL11A1/COL14A1/COL19A1/COL24A1/COL6A3/COL8A1/COMP/FBN1/FN1/HMCN1/MFAP5/MGP/MMRN1/OGN/POSTN/PRELP/PRG4/THBS2/TNC/TNXB/VCAN	25
GO:0003012	BP	GO:0003012	muscle system process	38/400	472/20488	1.55027e-13	2.24065e-10	1.75697e-10	ACTG2/AGTR2/ANK2/ATP1A2/CACNA2D1/CALD1/CASQ2/CHRM2/CHRNA3/CNN1/COMP/CTNNA3/DES/GNAO1/HAND2/HTR2A/HTR2B/IGF1/KCNA1/LEP/LMOD1/MYH11/MYH2/MYH8/MYLK/MYOC/MYOCD/NOS1/PI16/PLN/SCN2B/SCN7A/SGCD/SULF1/SYNM/TACR1/TNNT3/TRDN	38
GO:0006936	BP	GO:0006936	muscle contraction	32/400	363/20488	1.25496e-12	1.36038e-09	1.06672e-09	ACTG2/ANK2/ATP1A2/CACNA2D1/CALD1/CASQ2/CHRM2/CHRNA3/CNN1/COMP/CTNNA3/DES/GNAO1/HTR2A/HTR2B/KCNA1/LMOD1/MYH11/MYH2/MYH8/MYLK/MYOCD/NOS1/PLN/SCN2B/SCN7A/SGCD/SULF1/SYNM/TACR1/TNNT3/TRDN	32
GO:0042391	BP	GO:0042391	regulation of membrane potential	34/400	434/20488	6.71415e-12	5.82251e-09	4.56562e-09	ABCB5/ADCYAP1/ANK2/ATP1A2/CACNA2D1/CASQ2/CHRNA3/CTNNA3/DGKI/FGF14/GABRG2/GPR88/GRIA3/GRIN2A/KCNA1/KCNB1/KCND2/KCNK2/KCNK3/KCNT2/MYOC/NALCN/NLGN1/NRXN1/NTRK3/NTSR1/PLN/RELN/RIMS1/SCN11A/SCN2B/SCN7A/SCN9A/TRDN	34
GO:0097060	CC	GO:0097060	synaptic membrane	33/400	432/20488	2.7259e-11	1.96992e-08	1.54468e-08	ANK2/CADM3/CDH10/CDH2/CHRM2/CHRNA3/CNTN1/CNTN2/CNTN6/CPEB1/DGKI/DLG2/EPHA7/GABRG2/GPM6A/GRIA2/GRIA3/GRIN2A/HTR2A/KCNA1/KCNB1/KCND2/KCTD8/LRRC4C/MPDZ/NLGN1/NRXN1/NTRK3/OPRK1/RIMS1/SLITRK3/SNAP25/SNAP91	33
GO:0030198	BP	GO:0030198	extracellular matrix organization	30/400	368/20488	4.59561e-11	2.6634e-08	2.08846e-08	ADAM12/ANTXR1/CCDC80/CMA1/COL10A1/COL11A1/COL14A1/COL19A1/COL24A1/COL6A3/COL8A1/COMP/CYP1B1/DDR2/FAP/FBN1/FLRT2/FN1/GREM1/MFAP5/MMP16/MYH11/POSTN/SFRP2/SULF1/TLL1/TNC/TNR/TNXB/VCAN	30
GO:0043062	BP	GO:0043062	extracellular structure organization	30/400	369/20488	4.91402e-11	2.6634e-08	2.08846e-08	ADAM12/ANTXR1/CCDC80/CMA1/COL10A1/COL11A1/COL14A1/COL19A1/COL24A1/COL6A3/COL8A1/COMP/CYP1B1/DDR2/FAP/FBN1/FLRT2/FN1/GREM1/MFAP5/MMP16/MYH11/POSTN/SFRP2/SULF1/TLL1/TNC/TNR/TNXB/VCAN	30
GO:0007409	BP	GO:0007409	axonogenesis	33/400	468/20488	2.22673e-10	1.07279e-07	8.41207e-08	BOC/CCKAR/CDH2/CNTN2/CNTN6/DCLK1/EPHA5/EPHA6/EPHA7/FLRT2/FN1/GAP43/GLI3/LGI1/LRRC4C/MAP1B/NEXN/NGFR/NRXN1/NTRK3/PAK3/PHOX2B/PLXNA4/PTPRZ1/RELN/SEMA3D/SEMA3E/SLIT2/SLIT3/SLITRK2/SLITRK3/SLITRK4/TNR	33
GO:0099240	CC	GO:0099240	intrinsic component of synaptic membrane	19/400	164/20488	5.47585e-10	2.21354e-07	1.73571e-07	CADM3/CDH10/CDH2/CHRM2/CNTN1/CNTN2/CNTN6/EPHA7/GPM6A/GRIN2A/HTR2A/KCNA1/KCND2/LRRC4C/NLGN1/NRXN1/NTRK3/OPRK1/SLITRK3	19
GO:0050808	BP	GO:0050808	synapse organization	30/400	408/20488	5.62785e-10	2.21354e-07	1.73571e-07	ADD2/CDH2/CNTN2/DGKB/DLG2/EPHA7/FLRT2/FRMPD4/GABRG2/GAP43/GPM6A/INA/LRRC4C/MAP1B/NLGN1/NRXN1/NTRK3/PAK3/PCDHB6/PPFIA2/RELN/SEMA3E/SLITRK2/SLITRK3/SLITRK4/SPARCL1/THBS2/TNC/TNR/ZNF365	30
GO:0035637	BP	GO:0035637	multicellular organismal signaling	21/400	204/20488	6.12602e-10	2.21354e-07	1.73571e-07	ABCC9/ANK2/ATP1A2/ATP2B3/CACNA2D1/CARTPT/CASQ2/CTNNA3/GPR88/KCNA1/KCND2/KCNK3/NOS1/NTRK3/PLN/SCN11A/SCN2B/SCN7A/SCN9A/TNR/TRDN	21
GO:0045211	CC	GO:0045211	postsynaptic membrane	26/400	323/20488	1.22639e-09	4.09047e-07	3.20747e-07	ANK2/CDH10/CDH2/CHRM2/CHRNA3/CNTN1/CNTN2/CPEB1/DGKI/DLG2/EPHA7/GABRG2/GRIA2/GRIA3/GRIN2A/HTR2A/KCNA1/KCNB1/KCND2/KCTD8/LRRC4C/MPDZ/NLGN1/NTRK3/OPRK1/SLITRK3	26
GO:0034703	CC	GO:0034703	cation channel complex	21/400	220/20488	2.4356e-09	7.5434e-07	5.91503e-07	ABCC9/CACNA2D1/CASQ2/DLG2/DPP6/GRIA2/GRIA3/GRIN2A/KCNA1/KCNB1/KCND2/KCNK2/KCNMB1/KCNQ5/NLGN1/NOS1/SCN11A/SCN2B/SCN7A/SCN9A/SNAP25	21
GO:0098742	BP	GO:0098742	cell-cell adhesion via plasma-membrane adhesion molecules	23/400	273/20488	4.7518e-09	1.37359e-06	1.07707e-06	ADIPOQ/CADM3/CDH10/CDH19/CDH2/CLDN18/CNTN2/CNTN6/HMCN1/LRRC4C/NEXN/NLGN1/NRXN1/PCDH10/PCDH9/PCDHB1/PCDHB6/PCDHB8/PCDHGA4/PCDHGA8/SLITRK2/SLITRK3/SPARCL1	23
GO:1902495	CC	GO:1902495	transmembrane transporter complex	25/400	324/20488	6.07996e-09	1.59305e-06	1.24916e-06	ABCC9/ATP1A2/CACNA2D1/CASQ2/CHRNA3/DLG2/DPP6/GABRG2/GRIA2/GRIA3/GRIN2A/KCNA1/KCNB1/KCND2/KCNK2/KCNMB1/KCNQ5/NLGN1/NOS1/PLN/SCN11A/SCN2B/SCN7A/SCN9A/SNAP25	25
GO:0098978	CC	GO:0098978	glutamatergic synapse	26/400	349/20488	6.24582e-09	1.59305e-06	1.24916e-06	ATP2B3/CDH10/CHRM2/DGKB/DGKI/DLG2/EPHA7/FRMPD4/GPM6A/GRIN2A/HTR2A/KCNA1/KCND2/LGI1/LRRC4C/NLGN1/NRXN1/NTRK3/PAK3/PPFIA2/SLITRK2/SLITRK4/SNAP25/SPARCL1/SYT4/TNR	26
GO:1990351	CC	GO:1990351	transporter complex	25/400	332/20488	9.92893e-09	2.39177e-06	1.87546e-06	ABCC9/ATP1A2/CACNA2D1/CASQ2/CHRNA3/DLG2/DPP6/GABRG2/GRIA2/GRIA3/GRIN2A/KCNA1/KCNB1/KCND2/KCNK2/KCNMB1/KCNQ5/NLGN1/NOS1/PLN/SCN11A/SCN2B/SCN7A/SCN9A/SNAP25	25
GO:0098793	CC	GO:0098793	presynapse	31/400	491/20488	1.10678e-08	2.52579e-06	1.98056e-06	ADCYAP1/ATP2B3/CADM3/CDH10/CDH2/CHRM2/CNTN1/CNTN6/DGKI/GPM6A/GRIN2A/HTR2A/KCNA1/KCNK2/KCTD8/NLGN1/NOS1/NRXN1/NTSR1/OPRK1/PENK/PPFIA2/RAB3C/RIMS1/SLC18A3/SLC5A7/SNAP25/SNAP91/SV2B/SYT4/SYT9	31
GO:0098936	CC	GO:0098936	intrinsic component of postsynaptic membrane	15/400	122/20488	1.61939e-08	3.51084e-06	2.75297e-06	CDH10/CDH2/CHRM2/CNTN1/CNTN2/EPHA7/GRIN2A/HTR2A/KCNA1/KCND2/LRRC4C/NLGN1/NTRK3/OPRK1/SLITRK3	15
GO:0042734	CC	GO:0042734	presynaptic membrane	17/400	161/20488	1.83586e-08	3.79062e-06	2.97235e-06	CADM3/CDH10/CDH2/CHRM2/CNTN1/CNTN6/DGKI/GPM6A/GRIN2A/HTR2A/KCNA1/KCTD8/NRXN1/OPRK1/RIMS1/SNAP25/SNAP91	17
GO:0005539	MF	GO:0005539	glycosaminoglycan binding	20/400	229/20488	2.66529e-08	5.25304e-06	4.11908e-06	CCDC80/COL11A1/COMP/FBN1/FGF10/FGF7/FN1/LYVE1/POSTN/PRELP/SFRP1/SLIT2/SLIT3/SPOCK3/SULF1/SUSD5/THBS2/THBS4/TNXB/VCAN	20
GO:0098984	CC	GO:0098984	neuron to neuron synapse	25/400	350/20488	2.83001e-08	5.33519e-06	4.1835e-06	ADD2/CDH2/CHRM2/CHRNA3/CPEB1/DCLK1/DGKI/DLG2/EPHA7/FRMPD4/GAP43/GRIA2/GRIN2A/KCND2/LRRC4C/MAP1B/MPDZ/NLGN1/NOS1/NTSR1/PAK3/PENK/SLITRK3/SPOCK1/SYT9	25
GO:0034702	CC	GO:0034702	ion channel complex	23/400	301/20488	2.98261e-08	5.38858e-06	4.22536e-06	ABCC9/CACNA2D1/CASQ2/CHRNA3/DLG2/DPP6/GABRG2/GRIA2/GRIA3/GRIN2A/KCNA1/KCNB1/KCND2/KCNK2/KCNMB1/KCNQ5/NLGN1/NOS1/SCN11A/SCN2B/SCN7A/SCN9A/SNAP25	23
GO:0050804	BP	GO:0050804	modulation of chemical synaptic transmission	28/400	436/20488	4.05635e-08	7.03533e-06	5.51663e-06	ADCYAP1/ADIPOQ/AKAP12/ATP1A2/BCHE/CDH2/CHRM2/CHRNA3/CNTN2/DGKB/DGKI/FGF14/GRIN2A/HTR2A/KCNB1/LGI1/LRRC4C/MAP1B/NLGN1/NRXN1/NTSR1/PPFIA2/RELN/RIMS1/SNAP25/SYT4/SYT9/TNR	28
GO:0099177	BP	GO:0099177	regulation of trans-synaptic signaling	28/400	437/20488	4.25737e-08	7.09998e-06	5.56732e-06	ADCYAP1/ADIPOQ/AKAP12/ATP1A2/BCHE/CDH2/CHRM2/CHRNA3/CNTN2/DGKB/DGKI/FGF14/GRIN2A/HTR2A/KCNB1/LGI1/LRRC4C/MAP1B/NLGN1/NRXN1/NTSR1/PPFIA2/RELN/RIMS1/SNAP25/SYT4/SYT9/TNR	28
GO:0099699	CC	GO:0099699	integral component of synaptic membrane	16/400	152/20488	5.04434e-08	8.10083e-06	6.35213e-06	CADM3/CDH10/CDH2/CHRM2/EPHA7/GPM6A/GRIN2A/HTR2A/KCNA1/KCND2/LRRC4C/NLGN1/NRXN1/NTRK3/OPRK1/SLITRK3	16
GO:0006813	BP	GO:0006813	potassium ion transport	20/400	240/20488	5.82882e-08	9.02634e-06	7.07785e-06	ABCC9/ADCYAP1/ANK2/ATP1A2/CASQ2/DPP6/HTR2A/KCNA1/KCNB1/KCND2/KCNK2/KCNK3/KCNMB1/KCNQ5/KCNT2/NALCN/NOS1/OPRK1/SNAP25/VIP	20
GO:2001257	BP	GO:2001257	regulation of cation channel activity	17/400	180/20488	9.59784e-08	1.42329e-05	1.11605e-05	ANK2/CACNA2D1/CASQ2/DLG2/FGF14/GRIA2/GRIA3/GRIN2A/JPH2/KCNA1/NLGN1/NOS1/NTSR1/PIRT/PLN/RELN/TRDN	17
GO:0034765	BP	GO:0034765	regulation of ion transmembrane transport	29/400	483/20488	9.8475e-08	1.42329e-05	1.11605e-05	ANK2/ATP1A2/CACNA2D1/CASQ2/DLG2/DPP6/FGF14/GRIA2/GRIA3/GRIN2A/JPH2/KCNA1/KCNB1/KCND2/KCNMB1/KCNQ5/NALCN/NLGN1/NOS1/NTSR1/OPRK1/PIRT/PLN/RELN/SCN11A/SCN2B/SCN7A/SCN9A/TRDN	29
GO:0001505	BP	GO:0001505	regulation of neurotransmitter levels	24/400	355/20488	1.50418e-07	2.10391e-05	1.64974e-05	AGTR2/ATP1A2/BCHE/CHRM2/CHRNA3/CYP1B1/DGKI/DPYS/GRIN2A/HTR2A/NLGN1/NOS1/NRXN1/NTSR1/PPFIA2/PRIMA1/PTGIS/RIMS1/RNF180/SLC18A3/SLC5A7/SNAP25/SYT4/SYT9	24
GO:0051952	BP	GO:0051952	regulation of amine transport	12/400	93/20488	2.60861e-07	3.53467e-05	2.77165e-05	AGTR2/ATP1A2/CARTPT/CHRNA3/HTR2A/KCNB1/LEP/NTSR1/OPRK1/SYT4/SYT9/VIP	12
GO:0003015	BP	GO:0003015	heart process	21/400	292/20488	3.30466e-07	4.34213e-05	3.40481e-05	ABCC9/AGTR2/ANK2/ATP1A2/ATP2B3/CACNA2D1/CASQ2/CHRM2/CTNNA3/DES/GNAO1/HSPB7/KCND2/KCNK3/NOS1/NOX4/PLN/SCN2B/SGCD/TNNT3/TRDN	21
GO:0001508	BP	GO:0001508	action potential	14/400	133/20488	3.47048e-07	4.42588e-05	3.47048e-05	ANK2/ATP1A2/CACNA2D1/CTNNA3/GPR88/KCNA1/KCNB1/KCND2/NTRK3/NTSR1/SCN11A/SCN2B/SCN7A/SCN9A	14
GO:0007416	BP	GO:0007416	synapse assembly	16/400	177/20488	4.16853e-07	5.16422e-05	4.04943e-05	ADD2/CDH2/EPHA7/FLRT2/GABRG2/GAP43/GPM6A/MAP1B/NLGN1/NRXN1/NTRK3/PCDHB6/SLITRK2/SLITRK3/SLITRK4/THBS2	16
GO:1903522	BP	GO:1903522	regulation of blood circulation	21/400	297/20488	4.37289e-07	5.2669e-05	4.12995e-05	ABCC9/AGTR1/AGTR2/ANK2/ATP1A2/ATP2B3/CACNA2D1/CASQ2/CHRM2/CTNNA3/DES/GNAO1/HSPB7/HTR2A/KCND2/KCNK3/LEP/NOS1/PLN/SCN2B/TRDN	21
GO:0099055	CC	GO:0099055	integral component of postsynaptic membrane	13/400	117/20488	4.87007e-07	5.7072e-05	4.4752e-05	CDH10/CDH2/CHRM2/EPHA7/GRIN2A/HTR2A/KCNA1/KCND2/LRRC4C/NLGN1/NTRK3/OPRK1/SLITRK3	13
GO:0098889	CC	GO:0098889	intrinsic component of presynaptic membrane	11/400	82/20488	5.53685e-07	6.30647e-05	4.94511e-05	CADM3/CDH10/CDH2/CHRM2/CNTN1/CNTN6/GPM6A/HTR2A/KCNA1/NRXN1/OPRK1	11
GO:0032279	CC	GO:0032279	asymmetric synapse	22/400	328/20488	5.70633e-07	6.30647e-05	4.94511e-05	ADD2/CDH2/CHRM2/CHRNA3/CPEB1/DCLK1/DGKI/DLG2/EPHA7/FRMPD4/GAP43/GRIA2/GRIN2A/KCND2/LRRC4C/MAP1B/MPDZ/NLGN1/NOS1/PAK3/SLITRK3/SPOCK1	22
GO:0015837	BP	GO:0015837	amine transport	12/400	100/20488	5.81778e-07	6.30647e-05	4.94511e-05	AGTR2/ATP1A2/CARTPT/CHRNA3/HTR2A/KCNB1/LEP/NTSR1/OPRK1/SYT4/SYT9/VIP	12
GO:0060078	BP	GO:0060078	regulation of postsynaptic membrane potential	14/400	140/20488	6.52396e-07	6.83257e-05	5.35765e-05	ADCYAP1/CHRNA3/DGKI/FGF14/GABRG2/GRIA3/GRIN2A/KCNA1/KCND2/NLGN1/NRXN1/NTSR1/RELN/RIMS1	14
GO:0005518	MF	GO:0005518	collagen binding	10/400	67/20488	6.61827e-07	6.83257e-05	5.35765e-05	ANTXR1/ASPN/CCBE1/COL14A1/COMP/DDR2/FN1/SPARCL1/SPOCK1/SPOCK3	10
GO:0060047	BP	GO:0060047	heart contraction	20/400	282/20488	7.85586e-07	7.92163e-05	6.21161e-05	ABCC9/AGTR2/ANK2/ATP1A2/ATP2B3/CACNA2D1/CASQ2/CHRM2/CTNNA3/DES/GNAO1/HSPB7/KCND2/KCNK3/NOS1/PLN/SCN2B/SGCD/TNNT3/TRDN	20
GO:0043292	CC	GO:0043292	contractile fiber	18/400	234/20488	8.74323e-07	8.4749e-05	6.64545e-05	ABCC9/ABRA/ANK2/CALD1/CASQ2/DES/JPH2/LDB3/LMOD1/MYH11/MYH2/MYH8/NEXN/NOS1/SYNC/SYNM/SYNPO2/TNNT3	18
GO:0019233	BP	GO:0019233	sensory perception of pain	12/400	104/20488	8.92555e-07	8.4749e-05	6.64545e-05	ADCYAP1/DLG2/GRIN2A/HTR2A/KCNA1/KCND2/NTSR1/OPRK1/PENK/SCN11A/SCN9A/VIP	12
GO:0005261	MF	GO:0005261	cation channel activity	22/400	337/20488	8.9909e-07	8.4749e-05	6.64545e-05	ABCC9/CACNA2D1/CHRNA3/GPM6A/GRIA2/GRIA3/GRIN2A/JPH2/KCNA1/KCNB1/KCND2/KCNK2/KCNK3/KCNMB1/KCNQ5/KCNT2/NALCN/SCN11A/SCN2B/SCN7A/SCN9A/SNAP25	22
GO:0060560	BP	GO:0060560	developmental growth involved in morphogenesis	18/400	235/20488	9.30163e-07	8.55567e-05	6.70878e-05	DCLK1/EPHA7/FGF10/FN1/MAP1B/NTRK3/PLXNA4/POSTN/RIMS1/SEMA3D/SEMA3E/SFRP1/SFRP2/SLIT2/SLIT3/SYT4/TNC/TNR	18
GO:0032412	BP	GO:0032412	regulation of ion transmembrane transporter activity	19/400	260/20488	9.47122e-07	8.55567e-05	6.70878e-05	ANK2/ATP1A2/CACNA2D1/CASQ2/DLG2/FGF14/GRIA2/GRIA3/GRIN2A/JPH2/KCNA1/NLGN1/NOS1/NTSR1/PIRT/PLN/RELN/SCN2B/TRDN	19
GO:0005581	CC	GO:0005581	collagen trimer	11/400	87/20488	1.01485e-06	8.98043e-05	7.04185e-05	ADIPOQ/C1QTNF7/CCBE1/COL10A1/COL11A1/COL14A1/COL19A1/COL24A1/COL6A3/COL8A1/SFTPA1	11
GO:0048018	MF	GO:0048018	receptor ligand activity	27/400	482/20488	1.06215e-06	9.21096e-05	7.22262e-05	ADCYAP1/ADIPOQ/CARTPT/CMTM5/EPGN/EPHA7/FBN1/FGF10/FGF14/FGF5/FGF7/FLRT2/GDF5/GREM1/IGF1/INHBA/LEP/OGN/PENK/PRL/PROK1/SCG2/SEMA3D/SEMA3E/SFRP2/THBS4/VIP	27
GO:0007156	BP	GO:0007156	homophilic cell adhesion via plasma membrane adhesion molecules	15/400	168/20488	1.12154e-06	9.53526e-05	7.47691e-05	CADM3/CDH10/CDH19/CDH2/CNTN2/CNTN6/HMCN1/NEXN/PCDH10/PCDH9/PCDHB1/PCDHB6/PCDHB8/PCDHGA4/PCDHGA8	15
GO:1904062	BP	GO:1904062	regulation of cation transmembrane transport	22/400	342/20488	1.14903e-06	9.58115e-05	7.5129e-05	ANK2/ATP1A2/CACNA2D1/CASQ2/DLG2/DPP6/FGF14/GRIA2/GRIA3/GRIN2A/JPH2/KCNA1/KCNMB1/NLGN1/NOS1/NTSR1/OPRK1/PIRT/PLN/RELN/SCN2B/TRDN	22
GO:0001503	BP	GO:0001503	ossification	24/400	398/20488	1.18494e-06	9.69417e-05	7.60152e-05	ASPN/CHRDL1/CHRDL2/COL11A1/COMP/DDR2/GDF5/GLI3/GREM1/HAND2/HIF1A-AS2/IGF1/LEP/MGP/MMP16/MYOC/OMD/PENK/RORB/SFRP1/SFRP2/TNC/VCAN/ZBTB16	24
GO:0008201	MF	GO:0008201	heparin binding	15/400	169/20488	1.2092e-06	9.70944e-05	7.61349e-05	CCDC80/COL11A1/COMP/FBN1/FGF10/FGF7/FN1/POSTN/PRELP/SFRP1/SLIT2/SLIT3/THBS2/THBS4/TNXB	15
GO:0030546	MF	GO:0030546	signaling receptor activator activity	27/400	487/20488	1.29356e-06	0.000101979	7.99653e-05	ADCYAP1/ADIPOQ/CARTPT/CMTM5/EPGN/EPHA7/FBN1/FGF10/FGF14/FGF5/FGF7/FLRT2/GDF5/GREM1/IGF1/INHBA/LEP/OGN/PENK/PRL/PROK1/SCG2/SEMA3D/SEMA3E/SFRP2/THBS4/VIP	27
GO:0022898	BP	GO:0022898	regulation of transmembrane transporter activity	19/400	268/20488	1.49139e-06	0.000115476	9.05486e-05	ANK2/ATP1A2/CACNA2D1/CASQ2/DLG2/FGF14/GRIA2/GRIA3/GRIN2A/JPH2/KCNA1/NLGN1/NOS1/NTSR1/PIRT/PLN/RELN/SCN2B/TRDN	19
GO:0099572	CC	GO:0099572	postsynaptic specialization	22/400	348/20488	1.53215e-06	0.000116551	9.13915e-05	ADD2/CDH10/CDH2/CHRNA3/CPEB1/DCLK1/DGKI/DLG2/EPHA7/FRMPD4/GAP43/GRIA2/GRIN2A/KCND2/LRRC4C/MAP1B/MPDZ/NLGN1/NOS1/PAK3/SLITRK3/SPOCK1	22
GO:0006939	BP	GO:0006939	smooth muscle contraction	12/400	110/20488	1.63491e-06	0.000122224	9.58397e-05	ATP1A2/CHRM2/CHRNA3/CNN1/COMP/HTR2A/HTR2B/MYH11/MYLK/MYOCD/SULF1/TACR1	12
GO:0014069	CC	GO:0014069	postsynaptic density	21/400	324/20488	1.78675e-06	0.000131311	0.000102965	ADD2/CDH2/CHRNA3/CPEB1/DCLK1/DGKI/DLG2/EPHA7/FRMPD4/GAP43/GRIA2/GRIN2A/KCND2/LRRC4C/MAP1B/MPDZ/NLGN1/NOS1/PAK3/SLITRK3/SPOCK1	21
GO:0043025	CC	GO:0043025	neuronal cell body	27/400	497/20488	1.90148e-06	0.000137414	0.000107751	ADCYAP1/AKAP12/ASTN1/CHRM2/CHRNA3/CNTN2/DGKI/EPHA5/EPHA7/GPM6A/HTR2A/KCNA1/KCNB1/KCND2/KCNK2/MAP1B/NGB/NRSN1/NRXN1/NTSR1/OPRK1/PCSK2/PENK/RIC3/SLC5A7/SYT4/VIP	27
GO:0030016	CC	GO:0030016	myofibril	17/400	224/20488	2.11664e-06	0.000150455	0.000117977	ABCC9/ABRA/ANK2/CALD1/CASQ2/DES/JPH2/LDB3/LMOD1/MYH2/MYH8/NEXN/NOS1/SYNC/SYNM/SYNPO2/TNNT3	17
GO:0007411	BP	GO:0007411	axon guidance	19/400	276/20488	2.30622e-06	0.000158764	0.000124492	BOC/CNTN2/CNTN6/EPHA5/EPHA6/EPHA7/FLRT2/GAP43/GLI3/LGI1/NEXN/NRXN1/PLXNA4/RELN/SEMA3D/SEMA3E/SLIT2/SLIT3/TNR	19
GO:0043204	CC	GO:0043204	perikaryon	13/400	134/20488	2.30677e-06	0.000158764	0.000124492	ADCYAP1/ASTN1/KCNA1/KCNB1/KCND2/MAP1B/NGB/NTSR1/OPRK1/PCSK2/PENK/SLC5A7/VIP	13
GO:0008016	BP	GO:0008016	regulation of heart contraction	18/400	251/20488	2.39277e-06	0.00016211	0.000127116	ABCC9/AGTR2/ANK2/ATP1A2/ATP2B3/CACNA2D1/CASQ2/CHRM2/CTNNA3/DES/GNAO1/HSPB7/KCND2/KCNK3/NOS1/PLN/SCN2B/TRDN	18
GO:0097485	BP	GO:0097485	neuron projection guidance	19/400	277/20488	2.4324e-06	0.00016226	0.000127233	BOC/CNTN2/CNTN6/EPHA5/EPHA6/EPHA7/FLRT2/GAP43/GLI3/LGI1/NEXN/NRXN1/PLXNA4/RELN/SEMA3D/SEMA3E/SLIT2/SLIT3/TNR	19
GO:0099084	BP	GO:0099084	postsynaptic specialization organization	7/400	33/20488	2.8278e-06	0.000185778	0.000145675	CDH2/DLG2/GAP43/NLGN1/NRXN1/NTRK3/RELN	7
GO:0044306	CC	GO:0044306	neuron projection terminus	13/400	138/20488	3.20885e-06	0.000205056	0.000160791	ADCYAP1/ATCAY/CHRM2/DGKI/KCNA1/KCNK2/NOS1/NTSR1/OPRK1/PENK/SCRG1/SLC18A3/SYT4	13
GO:0005788	CC	GO:0005788	endoplasmic reticulum lumen	20/400	309/20488	3.21582e-06	0.000205056	0.000160791	BCHE/CASQ2/CDH2/CHRDL1/COL10A1/COL11A1/COL14A1/COL19A1/COL24A1/COL6A3/COL8A1/F5/FBN1/FN1/PENK/SCG2/SPARCL1/TNC/TRDN/VCAN	20
GO:0032409	BP	GO:0032409	regulation of transporter activity	19/400	283/20488	3.33009e-06	0.000209265	0.000164091	ANK2/ATP1A2/CACNA2D1/CASQ2/DLG2/FGF14/GRIA2/GRIA3/GRIN2A/JPH2/KCNA1/NLGN1/NOS1/NTSR1/PIRT/PLN/RELN/SCN2B/TRDN	19
GO:0150034	CC	GO:0150034	distal axon	19/400	285/20488	3.69014e-06	0.000228578	0.000179235	ADCYAP1/BOC/CHRM2/CRTAC1/DGKI/GAP43/GPM6A/KCNA1/KCNK2/MAP1B/NOS1/NRSN1/NTSR1/OPRK1/PCDH9/PENK/SLC18A3/SNAP25/STMN4	19
GO:0048588	BP	GO:0048588	developmental cell growth	17/400	234/20488	3.82728e-06	0.000233734	0.000183278	AGTR2/DCLK1/EPHA7/FN1/IGF1/MAP1B/NTRK3/PI16/PLXNA4/POSTN/RIMS1/SEMA3D/SEMA3E/SLIT2/SLIT3/SYT4/TNR	17
GO:0022836	MF	GO:0022836	gated channel activity	21/400	343/20488	4.3753e-06	0.00026349	0.000206611	CACNA2D1/CHRNA3/GABRG2/GRIA2/GRIA3/GRIN2A/JPH2/KCNA1/KCNB1/KCND2/KCNK2/KCNK3/KCNMB1/KCNQ5/KCNT2/NALCN/SCN11A/SCN2B/SCN7A/SCN9A/SNAP25	21
GO:0005216	MF	GO:0005216	ion channel activity	24/400	435/20488	5.49608e-06	0.000326452	0.000255982	ABCC9/CACNA2D1/CHRNA3/GABRG2/GPM6A/GRIA2/GRIA3/GRIN2A/JPH2/KCNA1/KCNB1/KCND2/KCNK2/KCNK3/KCNMB1/KCNQ5/KCNT2/NALCN/SCN11A/SCN2B/SCN7A/SCN9A/SLC26A9/SNAP25	24
GO:0008528	MF	GO:0008528	G protein-coupled peptide receptor activity	13/400	146/20488	5.99477e-06	0.000345334	0.000270787	ADCYAP1R1/AGTR1/AGTR2/CCKAR/FSHR/GALR1/LHCGR/MAS1/NPR3/NTSR1/OPRK1/SORCS1/TACR1	13
GO:0061337	BP	GO:0061337	cardiac conduction	13/400	146/20488	5.99477e-06	0.000345334	0.000270787	ABCC9/ANK2/ATP1A2/ATP2B3/CACNA2D1/CASQ2/CTNNA3/KCND2/KCNK3/NOS1/PLN/SCN2B/TRDN	13
GO:0071805	BP	GO:0071805	potassium ion transmembrane transport	16/400	217/20488	6.10006e-06	0.000345334	0.000270787	ABCC9/ANK2/ATP1A2/CASQ2/DPP6/KCNA1/KCNB1/KCND2/KCNK2/KCNK3/KCNMB1/KCNQ5/KCNT2/NALCN/OPRK1/SNAP25	16
GO:0010975	BP	GO:0010975	regulation of neuron projection development	26/400	499/20488	6.25675e-06	0.000345334	0.000270787	ADCYAP1/CDH2/CHRNA3/CNTN1/CNTN2/EPHA7/FN1/LRRC4C/MAP1B/NGFR/NLGN1/NTRK3/PAK3/PLXNA4/RELN/RIMS1/SEMA3D/SEMA3E/SFRP1/SFRP2/SLIT2/SNAP25/SPOCK1/SYT4/TNR/ZNF365	26
GO:0045471	BP	GO:0045471	response to ethanol	12/400	125/20488	6.29719e-06	0.000345334	0.000270787	ADCYAP1/ADCYAP1R1/ADIPOQ/CDO1/CLDN18/GRIN2A/KCNMB1/LEP/NTRK3/OPRK1/PENK/TNC	12
GO:0034329	BP	GO:0034329	cell junction assembly	23/400	409/20488	6.32307e-06	0.000345334	0.000270787	ADD2/ANK2/CDH10/CDH19/CDH2/EPHA7/FLRT2/FN1/GABRG2/GAP43/GPM6A/MAP1B/MYOC/NLGN1/NRXN1/NTRK3/PCDHB6/SFRP1/SLITRK2/SLITRK3/SLITRK4/THBS2/TNS1	23
GO:0086010	BP	GO:0086010	membrane depolarization during action potential	7/400	37/20488	6.37147e-06	0.000345334	0.000270787	ANK2/ATP1A2/CACNA2D1/SCN11A/SCN2B/SCN7A/SCN9A	7
GO:0050807	BP	GO:0050807	regulation of synapse organization	16/400	218/20488	6.46774e-06	0.000346224	0.000271485	CDH2/DGKB/EPHA7/FLRT2/FRMPD4/GAP43/GPM6A/NLGN1/NRXN1/NTRK3/PAK3/RELN/SLITRK2/SLITRK3/SLITRK4/THBS2	16
GO:0006836	BP	GO:0006836	neurotransmitter transport	18/400	270/20488	6.64132e-06	0.00035118	0.000275372	ADCYAP1/ATP1A2/CHRM2/CHRNA3/DGKI/HTR2A/NLGN1/NOS1/NRXN1/NTSR1/PPFIA2/RIMS1/SLC18A3/SLC5A7/SNAP25/SV2B/SYT4/SYT9	18
GO:0042692	BP	GO:0042692	muscle cell differentiation	22/400	385/20488	7.81647e-06	0.00040834	0.000320193	ADAM12/AGTR2/ANK2/BOC/CASQ2/CDH2/COMP/FGF10/GREM1/IGF1/LDB3/LMOD1/MYH11/MYOCD/NOS1/NOX4/PI16/RBPMS2/SGCD/SMYD1/SPEG/TNNT3	22
GO:0005244	MF	GO:0005244	voltage-gated ion channel activity	15/400	197/20488	8.0691e-06	0.00040855	0.000320358	CACNA2D1/GRIN2A/KCNA1/KCNB1/KCND2/KCNK2/KCNK3/KCNQ5/KCNT2/NALCN/SCN11A/SCN2B/SCN7A/SCN9A/SNAP25	15
GO:0022832	MF	GO:0022832	voltage-gated channel activity	15/400	197/20488	8.0691e-06	0.00040855	0.000320358	CACNA2D1/GRIN2A/KCNA1/KCNB1/KCND2/KCNK2/KCNK3/KCNQ5/KCNT2/NALCN/SCN11A/SCN2B/SCN7A/SCN9A/SNAP25	15
GO:0010769	BP	GO:0010769	regulation of cell morphogenesis involved in differentiation	19/400	301/20488	8.10317e-06	0.00040855	0.000320358	CDH2/CHRNA3/CNTN2/EPHA7/FN1/LRRC4C/MAP1B/MYOC/NGFR/NLGN1/NTRK3/PAK3/PLXNA4/POSTN/RELN/SEMA3D/SEMA3E/SLIT2/TNR	19
GO:0001558	BP	GO:0001558	regulation of cell growth	23/400	416/20488	8.33497e-06	0.000415407	0.000325735	AGTR1/AGTR2/EPHA7/FN1/IGF1/INHBA/LGI1/MAP1B/MYOCD/NTRK3/PAPPA2/PI16/PLXNA4/RIMS1/SEMA3D/SEMA3E/SFRP1/SFRP2/SLIT2/SLIT3/SPOCK1/SYT4/TNR	23
GO:0051966	BP	GO:0051966	regulation of synaptic transmission, glutamatergic	9/400	70/20488	8.55812e-06	0.000421682	0.000330655	ADCYAP1/ATP1A2/CDH2/DGKI/HTR2A/NLGN1/NRXN1/RELN/TNR	9
GO:0099560	BP	GO:0099560	synaptic membrane adhesion	6/400	26/20488	8.82075e-06	0.000429739	0.000336972	LRRC4C/NLGN1/NRXN1/SLITRK2/SLITRK3/SPARCL1	6
GO:0003018	BP	GO:0003018	vascular process in circulatory system	14/400	175/20488	9.18836e-06	0.000440161	0.000345145	ADCYAP1/ADRB3/AGTR1/AGTR2/AKAP12/ATP1A2/COMP/HTR2A/HTR2B/KCNMB1/LEP/NOS1/SLIT2/VIP	14
GO:0001653	MF	GO:0001653	peptide receptor activity	13/400	152/20488	9.31342e-06	0.000440161	0.000345145	ADCYAP1R1/AGTR1/AGTR2/CCKAR/FSHR/GALR1/LHCGR/MAS1/NPR3/NTSR1/OPRK1/SORCS1/TACR1	13
GO:0030199	BP	GO:0030199	collagen fibril organization	8/400	54/20488	9.33921e-06	0.000440161	0.000345145	COL11A1/COL14A1/COMP/CYP1B1/DDR2/GREM1/SFRP2/TNXB	8
GO:0060401	BP	GO:0060401	cytosolic calcium ion transport	14/400	176/20488	9.80818e-06	0.000457293	0.000358579	ADCYAP1R1/ANK2/ATP1A2/ATP2B3/CACNA2D1/CASQ2/GRIN2A/HTR2A/HTR2B/JPH2/NOS1/NTSR1/PLN/TRDN	14
GO:0007158	BP	GO:0007158	neuron cell-cell adhesion	5/400	16/20488	1.01198e-05	0.000466802	0.000366035	ASTN1/NCAM2/NLGN1/NRXN1/TNR	5
GO:0050803	BP	GO:0050803	regulation of synapse structure or activity	16/400	227/20488	1.07806e-05	0.000483769	0.000379339	CDH2/DGKB/EPHA7/FLRT2/FRMPD4/GAP43/GPM6A/NLGN1/NRXN1/NTRK3/PAK3/RELN/SLITRK2/SLITRK3/SLITRK4/THBS2	16
GO:0019226	BP	GO:0019226	transmission of nerve impulse	9/400	72/20488	1.08223e-05	0.000483769	0.000379339	CARTPT/GPR88/KCNA1/KCND2/NTRK3/SCN11A/SCN7A/SCN9A/TNR	9
GO:2001259	BP	GO:2001259	positive regulation of cation channel activity	9/400	72/20488	1.08223e-05	0.000483769	0.000379339	ANK2/CACNA2D1/FGF14/JPH2/KCNA1/NTSR1/PIRT/RELN/TRDN	9
GO:0016049	BP	GO:0016049	cell growth	25/400	484/20488	1.09534e-05	0.000484632	0.000380016	AGTR1/AGTR2/DCLK1/EPHA7/FN1/IGF1/INHBA/LGI1/MAP1B/MYOCD/NTRK3/PAPPA2/PI16/PLXNA4/POSTN/RIMS1/SEMA3D/SEMA3E/SFRP1/SFRP2/SLIT2/SLIT3/SPOCK1/SYT4/TNR	25
GO:0010959	BP	GO:0010959	regulation of metal ion transport	22/400	394/20488	1.1228e-05	0.000491763	0.000385607	ADCYAP1/ADCYAP1R1/ANK2/ATP1A2/CACNA2D1/CASQ2/CNTN1/DPP6/FGF14/GNAO1/HTR2A/JPH2/KCNA1/KCNMB1/MYLK/NOS1/NTSR1/OPRK1/PLN/SCN2B/TRDN/VIP	22
GO:0033555	BP	GO:0033555	multicellular organismal response to stress	9/400	73/20488	1.21341e-05	0.000517905	0.000406106	ADCYAP1/ADCYAP1R1/NOS1/PENK/PIRT/RELN/SCN9A/TACR1/THBS4	9
GO:0099056	CC	GO:0099056	integral component of presynaptic membrane	9/400	73/20488	1.21341e-05	0.000517905	0.000406106	CADM3/CDH10/CDH2/CHRM2/GPM6A/HTR2A/KCNA1/NRXN1/OPRK1	9
GO:0030017	CC	GO:0030017	sarcomere	15/400	204/20488	1.22734e-05	0.000517905	0.000406106	ABCC9/ABRA/ANK2/CASQ2/DES/JPH2/LDB3/LMOD1/MYH2/MYH8/NEXN/NOS1/SYNC/SYNPO2/TNNT3	15
GO:0098693	BP	GO:0098693	regulation of synaptic vesicle cycle	11/400	112/20488	1.23026e-05	0.000517905	0.000406106	CDH2/CHRM2/DGKI/FGF14/HTR2A/NLGN1/NRXN1/PPFIA2/RIMS1/SYT4/SYT9	11
GO:0007187	BP	GO:0007187	G protein-coupled receptor signaling pathway, coupled to cyclic nucleotide second messenger	17/400	256/20488	1.25783e-05	0.000519422	0.000407296	ADCYAP1/ADRB3/AGTR2/AKAP12/CHRM2/FSHR/GALR1/GNAO1/GPR26/HTR2A/HTR2B/LHCGR/NOS1/NPR3/OPRK1/PLN/VIP	17
GO:0007611	BP	GO:0007611	learning or memory	17/400	256/20488	1.25783e-05	0.000519422	0.000407296	ATP1A2/BCHE/CNTN2/DGKI/GPR88/GRIN2A/HTR2A/KCNK2/NRXN1/NTSR1/OPRK1/PTPRZ1/RELN/SNAP25/SYT4/TNR/VIP	17
GO:0030020	MF	GO:0030020	extracellular matrix structural constituent conferring tensile strength	7/400	41/20488	1.30088e-05	0.000532134	0.000417264	COL10A1/COL11A1/COL14A1/COL19A1/COL24A1/COL6A3/COL8A1	7
GO:0043271	BP	GO:0043271	negative regulation of ion transport	13/400	157/20488	1.32202e-05	0.000535725	0.00042008	ADCYAP1/AGTR2/ATP1A2/CASQ2/GNAO1/HTR2A/LEP/NOS1/NTSR1/PLN/SFRP4/TRDN/VIP	13
GO:0035249	BP	GO:0035249	synaptic transmission, glutamatergic	10/400	93/20488	1.37431e-05	0.000551761	0.000432654	ADCYAP1/ATP1A2/CDH2/DGKI/GRIA2/HTR2A/NLGN1/NRXN1/RELN/TNR	10
GO:0060402	BP	GO:0060402	calcium ion transport into cytosol	13/400	158/20488	1.41549e-05	0.000563079	0.000441528	ADCYAP1R1/ANK2/ATP1A2/CACNA2D1/CASQ2/GRIN2A/HTR2A/HTR2B/JPH2/NOS1/NTSR1/PLN/TRDN	13
GO:0097305	BP	GO:0097305	response to alcohol	16/400	233/20488	1.49287e-05	0.000584322	0.000458186	ADCYAP1/ADCYAP1R1/ADIPOQ/CDO1/CLDN18/GRIN2A/INHBA/KCNMB1/LEP/NTRK3/OPRK1/PENK/SFRP1/SLIT2/SLIT3/TNC	16
GO:0042383	CC	GO:0042383	sarcolemma	12/400	136/20488	1.49584e-05	0.000584322	0.000458186	ABCC9/ANK2/ATP1A2/CACNA2D1/CDH2/COL6A3/DES/KCNB1/NOS1/SGCD/SYNC/SYNM	12
GO:0050770	BP	GO:0050770	regulation of axonogenesis	14/400	183/20488	1.52848e-05	0.000591739	0.000464002	CDH2/CNTN2/EPHA7/FN1/LRRC4C/MAP1B/NGFR/NTRK3/PAK3/PLXNA4/SEMA3D/SEMA3E/SLIT2/TNR	14
GO:0010721	BP	GO:0010721	negative regulation of cell development	20/400	344/20488	1.57422e-05	0.000602187	0.000472195	ADCYAP1/CLDN18/CNTN2/EPHA7/FBN1/GLI3/IGF1/NGFR/NLGN1/NTRK3/PHOX2B/PI16/POSTN/SEMA3D/SEMA3E/SLIT2/SPOCK1/SYT4/TNR/ZNF365	20
GO:0046660	BP	GO:0046660	female sex differentiation	11/400	115/20488	1.58324e-05	0.000602187	0.000472195	ADCYAP1/ADCYAP1R1/FGF10/FSHR/INHBA/LEP/PGR/SFRP1/SLIT2/SLIT3/ZFPM2	11
GO:0051216	BP	GO:0051216	cartilage development	15/400	209/20488	1.63681e-05	0.000617149	0.000483927	CHRDL2/COL11A1/COL14A1/COL6A3/COMP/GDF5/GLI3/GREM1/HAND1/HAND2/LEP/MGP/SFRP2/SULF1/ZBTB16	15
GO:0048638	BP	GO:0048638	regulation of developmental growth	20/400	347/20488	1.78428e-05	0.000666953	0.00052298	EPHA7/FN1/GDF5/IGF1/KCNK2/LEP/MAP1B/NRK/NTRK3/PI16/PLXNA4/PRL/RIMS1/SEMA3D/SEMA3E/SFRP1/SFRP2/SYT4/TNR/ZFPM2	20
GO:0034705	CC	GO:0034705	potassium channel complex	10/400	96/20488	1.82174e-05	0.000675135	0.000529396	ABCC9/DLG2/DPP6/KCNA1/KCNB1/KCND2/KCNK2/KCNMB1/KCNQ5/SNAP25	10
GO:0051588	BP	GO:0051588	regulation of neurotransmitter transport	12/400	139/20488	1.86489e-05	0.000685267	0.00053734	ATP1A2/CHRM2/CHRNA3/DGKI/HTR2A/NLGN1/NOS1/NTSR1/PPFIA2/RIMS1/SYT4/SYT9	12
GO:0090287	BP	GO:0090287	regulation of cellular response to growth factor stimulus	18/400	292/20488	1.92465e-05	0.000701285	0.0005499	AGTR2/ASPN/CCBE1/CHRDL1/CIDEA/FBN1/FGF10/GDF5/GREM1/MYOCD/NTRK3/PEG10/RBPMS2/SFRP1/SFRP2/SFRP4/SLIT2/SULF1	18
GO:0099173	BP	GO:0099173	postsynapse organization	13/400	163/20488	1.9754e-05	0.000713778	0.000559697	CDH2/DGKB/DLG2/EPHA7/FRMPD4/GAP43/INA/NLGN1/NRXN1/NTRK3/PAK3/RELN/ZNF365	13
GO:0097553	BP	GO:0097553	calcium ion transmembrane import into cytosol	12/400	140/20488	2.0044e-05	0.000718271	0.00056322	ANK2/ATP1A2/CACNA2D1/CASQ2/GRIN2A/HTR2A/HTR2B/JPH2/NOS1/NTSR1/PLN/TRDN	12
GO:0090092	BP	GO:0090092	regulation of transmembrane receptor protein serine/threonine kinase signaling pathway	16/400	241/20488	2.2643e-05	0.000800644	0.000627811	ASPN/CHRDL1/CIDEA/CILP/FBN1/FGF10/GDF5/GREM1/INHBA/MYOCD/PEG10/RBPMS2/SFRP1/SFRP2/SFRP4/SULF1	16
GO:0015267	MF	GO:0015267	channel activity	24/400	474/20488	2.2712e-05	0.000800644	0.000627811	ABCC9/CACNA2D1/CHRNA3/GABRG2/GPM6A/GRIA2/GRIA3/GRIN2A/JPH2/KCNA1/KCNB1/KCND2/KCNK2/KCNK3/KCNMB1/KCNQ5/KCNT2/NALCN/SCN11A/SCN2B/SCN7A/SCN9A/SLC26A9/SNAP25	24
GO:0050890	BP	GO:0050890	cognition	18/400	296/20488	2.30725e-05	0.000806792	0.000632632	ATP1A2/BCHE/CNTN2/DGKI/GPR88/GRIN2A/HTR2A/KCNK2/LHCGR/NRXN1/NTSR1/OPRK1/PTPRZ1/RELN/SNAP25/SYT4/TNR/VIP	18
GO:0022803	MF	GO:0022803	passive transmembrane transporter activity	24/400	475/20488	2.34977e-05	0.000815087	0.000639137	ABCC9/CACNA2D1/CHRNA3/GABRG2/GPM6A/GRIA2/GRIA3/GRIN2A/JPH2/KCNA1/KCNB1/KCND2/KCNK2/KCNK3/KCNMB1/KCNQ5/KCNT2/NALCN/SCN11A/SCN2B/SCN7A/SCN9A/SLC26A9/SNAP25	24
GO:0035296	BP	GO:0035296	regulation of tube diameter	12/400	143/20488	2.47896e-05	0.000846359	0.000663658	ADCYAP1/ADRB3/AGTR1/AGTR2/ATP1A2/COMP/HTR2A/HTR2B/KCNMB1/LEP/NOS1/VIP	12
GO:0097746	BP	GO:0097746	regulation of blood vessel diameter	12/400	143/20488	2.47896e-05	0.000846359	0.000663658	ADCYAP1/ADRB3/AGTR1/AGTR2/ATP1A2/COMP/HTR2A/HTR2B/KCNMB1/LEP/NOS1/VIP	12
GO:0060348	BP	GO:0060348	bone development	15/400	217/20488	2.5459e-05	0.000853552	0.000669298	CLDN18/COL14A1/COL6A3/COMP/FBN1/GLI3/GREM1/IGF1/LEP/MMP16/MYOC/PAPPA2/SFRP2/SFRP4/SULF1	15
GO:0070252	BP	GO:0070252	actin-mediated cell contraction	11/400	121/20488	2.55957e-05	0.000853552	0.000669298	ANK2/ATP1A2/CACNA2D1/CTNNA3/DES/MYH2/MYH8/PLN/SCN2B/SGCD/TNNT3	11
GO:0016528	CC	GO:0016528	sarcoplasm	9/400	80/20488	2.57046e-05	0.000853552	0.000669298	CACNA2D1/CASQ2/JPH2/NOS1/PLN/SGCD/SPOCK1/THBS4/TRDN	9
GO:0097106	BP	GO:0097106	postsynaptic density organization	6/400	31/20488	2.59741e-05	0.000853552	0.000669298	CDH2/DLG2/NLGN1/NRXN1/NTRK3/RELN	6
GO:0007585	BP	GO:0007585	respiratory gaseous exchange by respiratory system	8/400	62/20488	2.649e-05	0.000853552	0.000669298	ATP1A2/CCBE1/NLGN1/NTSR1/PHOX2B/SFTPA1/SFTPB/SFTPC	8
GO:0050433	BP	GO:0050433	regulation of catecholamine secretion	8/400	62/20488	2.649e-05	0.000853552	0.000669298	AGTR2/CARTPT/HTR2A/KCNB1/OPRK1/SYT4/SYT9/VIP	8
GO:0035150	BP	GO:0035150	regulation of tube size	12/400	144/20488	2.65751e-05	0.000853552	0.000669298	ADCYAP1/ADRB3/AGTR1/AGTR2/ATP1A2/COMP/HTR2A/HTR2B/KCNMB1/LEP/NOS1/VIP	12
GO:1904064	BP	GO:1904064	positive regulation of cation transmembrane transport	12/400	144/20488	2.65751e-05	0.000853552	0.000669298	ANK2/CACNA2D1/FGF14/JPH2/KCNA1/KCNMB1/NOS1/NTSR1/OPRK1/PIRT/RELN/TRDN	12
GO:0051480	BP	GO:0051480	regulation of cytosolic calcium ion concentration	20/400	357/20488	2.67864e-05	0.000854012	0.000669659	ADCYAP1/ADCYAP1R1/AGTR1/ANK2/ATP1A2/ATP2B3/CACNA2D1/CASQ2/GALR1/GRIN2A/HTR2A/HTR2B/JPH2/KCNK3/NOS1/NTSR1/PLN/RIC3/TACR1/TRDN	20
GO:1990138	BP	GO:1990138	neuron projection extension	13/400	168/20488	2.72071e-05	0.000861094	0.000675212	DCLK1/FN1/MAP1B/NTRK3/PLXNA4/POSTN/RIMS1/SEMA3D/SEMA3E/SLIT2/SLIT3/SYT4/TNR	13
GO:0046545	BP	GO:0046545	development of primary female sexual characteristics	10/400	101/20488	2.84608e-05	0.00086351	0.000677107	ADCYAP1/ADCYAP1R1/FSHR/INHBA/LEP/PGR/SFRP1/SLIT2/SLIT3/ZFPM2	10
GO:0099634	CC	GO:0099634	postsynaptic specialization membrane	10/400	101/20488	2.84608e-05	0.00086351	0.000677107	CDH10/CDH2/DGKI/DLG2/EPHA7/GRIN2A/KCND2/LRRC4C/NLGN1/SLITRK3	10
GO:1901890	BP	GO:1901890	positive regulation of cell junction assembly	10/400	101/20488	2.84608e-05	0.00086351	0.000677107	FLRT2/MYOC/NLGN1/NRXN1/NTRK3/SFRP1/SLITRK2/SLITRK3/SLITRK4/THBS2	10
GO:0007612	BP	GO:0007612	learning	12/400	145/20488	2.84714e-05	0.00086351	0.000677107	ATP1A2/BCHE/CNTN2/DGKI/GPR88/GRIN2A/NRXN1/NTSR1/OPRK1/RELN/SNAP25/TNR	12
GO:0022602	BP	GO:0022602	ovulation cycle process	7/400	46/20488	2.84783e-05	0.00086351	0.000677107	FSHR/INHBA/LEP/LHCGR/PGR/SLIT2/SLIT3	7
GO:0050919	BP	GO:0050919	negative chemotaxis	7/400	46/20488	2.84783e-05	0.00086351	0.000677107	EPHA7/FLRT2/PLXNA4/SEMA3D/SEMA3E/SLIT2/SLIT3	7
GO:0007269	BP	GO:0007269	neurotransmitter secretion	13/400	170/20488	3.08155e-05	0.00092149	0.000722571	CHRM2/CHRNA3/DGKI/HTR2A/NLGN1/NRXN1/PPFIA2/RIMS1/SLC18A3/SLC5A7/SNAP25/SYT4/SYT9	13
GO:0099643	BP	GO:0099643	signal release from synapse	13/400	170/20488	3.08155e-05	0.00092149	0.000722571	CHRM2/CHRNA3/DGKI/HTR2A/NLGN1/NRXN1/PPFIA2/RIMS1/SLC18A3/SLC5A7/SNAP25/SYT4/SYT9	13
GO:0043270	BP	GO:0043270	positive regulation of ion transport	17/400	275/20488	3.15256e-05	0.000936268	0.000734159	ADCYAP1R1/ANK2/CACNA2D1/CNTN1/FGF14/JPH2/KCNA1/KCNMB1/LEP/MYLK/NOS1/NTSR1/OPRK1/PIRT/RELN/SYT4/TRDN	17
GO:0006937	BP	GO:0006937	regulation of muscle contraction	13/400	171/20488	3.27716e-05	0.000966651	0.000757983	ANK2/ATP1A2/CASQ2/CHRM2/CHRNA3/CNN1/CTNNA3/KCNA1/MYOCD/NOS1/PLN/TACR1/TNNT3	13
GO:0050432	BP	GO:0050432	catecholamine secretion	8/400	64/20488	3.35199e-05	0.000982041	0.000770051	AGTR2/CARTPT/HTR2A/KCNB1/OPRK1/SYT4/SYT9/VIP	8
GO:1901681	MF	GO:1901681	sulfur compound binding	16/400	250/20488	3.53794e-05	0.00102956	0.000807314	ACADL/CCDC80/COL11A1/COMP/FBN1/FGF10/FGF7/FN1/POSTN/PRELP/SFRP1/SLIT2/SLIT3/THBS2/THBS4/TNXB	16
GO:0007626	BP	GO:0007626	locomotory behavior	14/400	198/20488	3.68006e-05	0.00106279	0.000833369	ASTN1/ATP1A2/CHRNA3/CNTN2/GNAO1/GPR52/GPR88/KCND2/NOVA1/NTSR1/OPRK1/PENK/SNAP25/TNR	14
GO:0001659	BP	GO:0001659	temperature homeostasis	13/400	173/20488	3.70114e-05	0.00106279	0.000833369	ACADL/ADCYAP1/ADIPOQ/ADRB3/CIDEA/EBF2/FABP4/HTR2A/LEP/NOVA1/NPR3/NTSR1/PHOX2B	13
GO:0043266	BP	GO:0043266	regulation of potassium ion transport	10/400	105/20488	3.98832e-05	0.00113772	0.000892124	ADCYAP1/ANK2/CASQ2/DPP6/HTR2A/KCNA1/KCNMB1/NOS1/OPRK1/VIP	10
GO:0051963	BP	GO:0051963	regulation of synapse assembly	10/400	106/20488	4.32841e-05	0.00122667	0.000961869	EPHA7/FLRT2/GAP43/NLGN1/NRXN1/NTRK3/SLITRK2/SLITRK3/SLITRK4/THBS2	10
GO:0019228	BP	GO:0019228	neuronal action potential	6/400	34/20488	4.51553e-05	0.00127139	0.000996936	GPR88/KCNA1/KCND2/SCN11A/SCN7A/SCN9A	6
GO:0008076	CC	GO:0008076	voltage-gated potassium channel complex	9/400	87/20488	5.04267e-05	0.00141065	0.00110613	DLG2/DPP6/KCNA1/KCNB1/KCND2/KCNK2/KCNMB1/KCNQ5/SNAP25	9
GO:0034764	BP	GO:0034764	positive regulation of transmembrane transport	14/400	204/20488	5.10172e-05	0.00141802	0.00111191	ADIPOQ/ANK2/CACNA2D1/FGF14/IGF1/JPH2/KCNA1/KCNMB1/NOS1/NTSR1/OPRK1/PIRT/RELN/TRDN	14
GO:0051965	BP	GO:0051965	positive regulation of synapse assembly	8/400	68/20488	5.23068e-05	0.0014446	0.00113276	FLRT2/NLGN1/NRXN1/NTRK3/SLITRK2/SLITRK3/SLITRK4/THBS2	8
GO:0051954	BP	GO:0051954	positive regulation of amine transport	6/400	35/20488	5.36074e-05	0.00147115	0.00115358	CARTPT/KCNB1/NTSR1/OPRK1/SYT4/VIP	6
GO:0090257	BP	GO:0090257	regulation of muscle system process	16/400	259/20488	5.40771e-05	0.00147471	0.00115637	ANK2/ATP1A2/CASQ2/CHRM2/CHRNA3/CNN1/CTNNA3/HAND2/IGF1/KCNA1/MYOCD/NOS1/PI16/PLN/TACR1/TNNT3	16
GO:0030021	MF	GO:0030021	extracellular matrix structural constituent conferring compression resistance	5/400	22/20488	5.53911e-05	0.0015011	0.00117706	ASPN/OGN/PRELP/PRG4/VCAN	5
GO:0019932	BP	GO:0019932	second-messenger-mediated signaling	22/400	439/20488	5.78718e-05	0.00154551	0.00121189	ADCYAP1/ADCYAP1R1/ADRB3/AGTR1/AGTR2/ANK2/ATP1A2/CASQ2/EPHA5/FSHR/GALR1/GPR26/GRIN2A/HTR2B/IGF1/JPH2/LHCGR/NOS1/PLN/SGCD/TRDN/VIP	22
GO:0046873	MF	GO:0046873	metal ion transmembrane transporter activity	22/400	439/20488	5.78718e-05	0.00154551	0.00121189	ABCC9/ATP1A2/ATP2B3/CACNA2D1/GPM6A/GRIN2A/JPH2/KCNA1/KCNB1/KCND2/KCNK2/KCNK3/KCNMB1/KCNQ5/KCNT2/NALCN/SCN11A/SCN2B/SCN7A/SCN9A/SLC5A7/SNAP25	22
GO:0042698	BP	GO:0042698	ovulation cycle	8/400	69/20488	5.81717e-05	0.00154551	0.00121189	FSHR/INHBA/LEP/LHCGR/OPRK1/PGR/SLIT2/SLIT3	8
GO:0034767	BP	GO:0034767	positive regulation of ion transmembrane transport	12/400	156/20488	5.84557e-05	0.00154551	0.00121189	ANK2/CACNA2D1/FGF14/JPH2/KCNA1/KCNMB1/NOS1/NTSR1/OPRK1/PIRT/RELN/TRDN	12
GO:1901019	BP	GO:1901019	regulation of calcium ion transmembrane transporter activity	9/400	89/20488	6.0387e-05	0.0015869	0.00124434	ANK2/ATP1A2/CACNA2D1/CASQ2/FGF14/JPH2/NOS1/PLN/TRDN	9
GO:0007204	BP	GO:0007204	positive regulation of cytosolic calcium ion concentration	18/400	319/20488	6.13457e-05	0.00160238	0.00125648	ADCYAP1/ADCYAP1R1/AGTR1/ANK2/ATP1A2/CACNA2D1/CASQ2/GALR1/GRIN2A/HTR2A/HTR2B/JPH2/NOS1/NTSR1/PLN/RIC3/TACR1/TRDN	18
GO:0008217	BP	GO:0008217	regulation of blood pressure	13/400	182/20488	6.2571e-05	0.00161505	0.00126641	ADAMTS16/ADIPOQ/ADRB3/AGTR1/AGTR2/ATP1A2/CARTPT/CMA1/LEP/NOS1/NPR3/NTSR1/POSTN	13
GO:0042340	BP	GO:0042340	keratan sulfate catabolic process	4/400	12/20488	6.25757e-05	0.00161505	0.00126641	KERA/OGN/OMD/PRELP	4
GO:2000310	BP	GO:2000310	regulation of NMDA receptor activity	6/400	36/20488	6.32781e-05	0.00162351	0.00127305	DLG2/GRIA2/GRIA3/GRIN2A/NLGN1/RELN	6
GO:0015844	BP	GO:0015844	monoamine transport	9/400	90/20488	6.59579e-05	0.00168231	0.00131916	AGTR2/CARTPT/HTR2A/KCNB1/NOS1/OPRK1/SYT4/SYT9/VIP	9
GO:0051146	BP	GO:0051146	striated muscle cell differentiation	17/400	293/20488	6.95243e-05	0.00176291	0.00138235	ADAM12/AGTR2/CASQ2/CDH2/COMP/GREM1/IGF1/LDB3/LMOD1/MYH11/MYOCD/NOS1/NOX4/PI16/SGCD/SMYD1/TNNT3	17
GO:0016529	CC	GO:0016529	sarcoplasmic reticulum	8/400	71/20488	7.155e-05	0.00178284	0.00139798	CACNA2D1/CASQ2/JPH2/NOS1/PLN/SGCD/THBS4/TRDN	8
GO:0098982	CC	GO:0098982	GABA-ergic synapse	8/400	71/20488	7.155e-05	0.00178284	0.00139798	ATP2B3/CDH10/GABRG2/GAP43/KCND2/NRXN1/SLITRK2/SLITRK3	8
GO:0030510	BP	GO:0030510	regulation of BMP signaling pathway	9/400	91/20488	7.19551e-05	0.00178284	0.00139798	CHRDL1/FBN1/GDF5/GREM1/RBPMS2/SFRP1/SFRP2/SFRP4/SULF1	9
GO:0051899	BP	GO:0051899	membrane depolarization	9/400	91/20488	7.19551e-05	0.00178284	0.00139798	ANK2/ATP1A2/CACNA2D1/MYOC/NTSR1/SCN11A/SCN2B/SCN7A/SCN9A	9
GO:0033605	BP	GO:0033605	positive regulation of catecholamine secretion	4/400	13/20488	8.89961e-05	0.00219254	0.00171924	CARTPT/KCNB1/OPRK1/VIP	4
GO:0099060	CC	GO:0099060	integral component of postsynaptic specialization membrane	8/400	74/20488	9.63344e-05	0.00235992	0.00185049	CDH10/CDH2/EPHA7/GRIN2A/KCND2/LRRC4C/NLGN1/SLITRK3	8
GO:0061448	BP	GO:0061448	connective tissue development	16/400	273/20488	0.000100515	0.00244849	0.00191994	CHRDL2/COL11A1/COL14A1/COL6A3/COMP/EBF2/GDF5/GLI3/GREM1/HAND1/HAND2/LEP/MGP/SFRP2/SULF1/ZBTB16	16
GO:0018108	BP	GO:0018108	peptidyl-tyrosine phosphorylation	19/400	363/20488	0.000104644	0.00253484	0.00198765	ADIPOQ/CNTN1/DDR2/EPGN/EPHA5/EPHA6/EPHA7/FGF10/FGF7/GREM1/HTR2A/IGF1/LEP/NOX4/NTRK3/RELN/SFRP1/SFRP2/THBS4	19
GO:0090288	BP	GO:0090288	negative regulation of cellular response to growth factor stimulus	12/400	166/20488	0.000106308	0.00256083	0.00200803	AGTR2/ASPN/CHRDL1/CIDEA/FBN1/GREM1/PEG10/RBPMS2/SFRP1/SFRP2/SLIT2/SULF1	12
GO:0008585	BP	GO:0008585	female gonad development	9/400	96/20488	0.000109274	0.00261775	0.00205266	ADCYAP1/FSHR/INHBA/LEP/PGR/SFRP1/SLIT2/SLIT3/ZFPM2	9
GO:0099504	BP	GO:0099504	synaptic vesicle cycle	13/400	193/20488	0.000113555	0.00270536	0.00212136	CDH2/CHRM2/DGKI/FGF14/HTR2A/NLGN1/NRXN1/PPFIA2/RIMS1/SNAP25/SNAP91/SYT4/SYT9	13
GO:0043679	CC	GO:0043679	axon terminus	10/400	119/20488	0.000115545	0.00273771	0.00214673	ADCYAP1/CHRM2/DGKI/KCNA1/KCNK2/NOS1/NTSR1/OPRK1/PENK/SLC18A3	10
GO:0018212	BP	GO:0018212	peptidyl-tyrosine modification	19/400	366/20488	0.000116481	0.00274009	0.00214859	ADIPOQ/CNTN1/DDR2/EPGN/EPHA5/EPHA6/EPHA7/FGF10/FGF7/GREM1/HTR2A/IGF1/LEP/NOX4/NTRK3/RELN/SFRP1/SFRP2/THBS4	19
GO:0030048	BP	GO:0030048	actin filament-based movement	11/400	143/20488	0.000118173	0.00274009	0.00214859	ANK2/ATP1A2/CACNA2D1/CTNNA3/DES/MYH2/MYH8/PLN/SCN2B/SGCD/TNNT3	11
GO:0106106	BP	GO:0106106	cold-induced thermogenesis	11/400	143/20488	0.000118173	0.00274009	0.00214859	ACADL/ADCYAP1/ADIPOQ/ADRB3/CIDEA/EBF2/FABP4/LEP/NOVA1/NPR3/PHOX2B	11
GO:0120161	BP	GO:0120161	regulation of cold-induced thermogenesis	11/400	143/20488	0.000118173	0.00274009	0.00214859	ACADL/ADCYAP1/ADIPOQ/ADRB3/CIDEA/EBF2/FABP4/LEP/NOVA1/NPR3/PHOX2B	11
GO:0007188	BP	GO:0007188	adenylate cyclase-modulating G protein-coupled receptor signaling pathway	14/400	221/20488	0.000120315	0.00277491	0.0021759	ADCYAP1/ADRB3/AKAP12/CHRM2/FSHR/GALR1/GNAO1/GPR26/LHCGR/NOS1/NPR3/OPRK1/PLN/VIP	14
GO:0001518	CC	GO:0001518	voltage-gated sodium channel complex	4/400	14/20488	0.000122678	0.00279965	0.0021953	SCN11A/SCN2B/SCN7A/SCN9A	4
GO:0060732	BP	GO:0060732	positive regulation of inositol phosphate biosynthetic process	4/400	14/20488	0.000122678	0.00279965	0.0021953	ADCYAP1R1/LHCGR/MAS1/NTSR1	4
GO:0030534	BP	GO:0030534	adult behavior	11/400	144/20488	0.000125748	0.00284237	0.0022288	ATP1A2/CARTPT/CHRNA3/CNTN2/GABRG2/HTR2A/LEP/NRXN1/NTSR1/OPRK1/RNF180	11
GO:0048608	BP	GO:0048608	reproductive structure development	21/400	431/20488	0.000125862	0.00284237	0.0022288	ADCYAP1/FGF10/FSHR/GLI3/HAND1/INHBA/LEP/LHCGR/MAS1/MYOCD/NRK/PGR/PTGIS/SFRP1/SFRP2/SLIT2/SLIT3/SULF1/TCF23/TNC/ZFPM2	21
GO:0051937	BP	GO:0051937	catecholamine transport	8/400	77/20488	0.000127835	0.00285002	0.0022348	AGTR2/CARTPT/HTR2A/KCNB1/OPRK1/SYT4/SYT9/VIP	8
GO:0098948	CC	GO:0098948	intrinsic component of postsynaptic specialization membrane	8/400	77/20488	0.000127835	0.00285002	0.0022348	CDH10/CDH2/EPHA7/GRIN2A/KCND2/LRRC4C/NLGN1/SLITRK3	8
GO:0099175	BP	GO:0099175	regulation of postsynapse organization	9/400	98/20488	0.000128172	0.00285002	0.0022348	CDH2/DGKB/EPHA7/GAP43/NLGN1/NRXN1/NTRK3/PAK3/RELN	9
GO:0060314	BP	GO:0060314	regulation of ryanodine-sensitive calcium-release channel activity	5/400	26/20488	0.000129749	0.00287037	0.00225075	CASQ2/JPH2/NOS1/PLN/TRDN	5
GO:0001763	BP	GO:0001763	morphogenesis of a branching structure	13/400	196/20488	0.000132531	0.00290714	0.00227958	ADAMTS16/AGTR2/EPHA7/FGF10/FGF7/GLI3/PGR/SEMA3E/SFRP1/SFRP2/SLIT2/SULF1/TNC	13
GO:0048675	BP	GO:0048675	axon extension	10/400	121/20488	0.000132752	0.00290714	0.00227958	DCLK1/FN1/MAP1B/NTRK3/PLXNA4/SEMA3D/SEMA3E/SLIT2/SLIT3/TNR	10
GO:0061458	BP	GO:0061458	reproductive system development	21/400	434/20488	0.000138517	0.00301814	0.00236662	ADCYAP1/FGF10/FSHR/GLI3/HAND1/INHBA/LEP/LHCGR/MAS1/MYOCD/NRK/PGR/PTGIS/SFRP1/SFRP2/SLIT2/SLIT3/SULF1/TCF23/TNC/ZFPM2	21
GO:2000300	BP	GO:2000300	regulation of synaptic vesicle exocytosis	8/400	78/20488	0.000140054	0.00303638	0.00238093	CHRM2/DGKI/HTR2A/NLGN1/PPFIA2/RIMS1/SYT4/SYT9	8
GO:0005179	MF	GO:0005179	hormone activity	10/400	122/20488	0.000142136	0.00306619	0.0024043	ADCYAP1/ADIPOQ/CARTPT/FBN1/IGF1/INHBA/LEP/PENK/PRL/VIP	10
GO:0097755	BP	GO:0097755	positive regulation of blood vessel diameter	7/400	59/20488	0.000146009	0.00313414	0.00245758	ADCYAP1/ADRB3/AGTR2/KCNMB1/LEP/NOS1/VIP	7
GO:0007200	BP	GO:0007200	phospholipase C-activating G protein-coupled receptor signaling pathway	9/400	100/20488	0.000149728	0.00319813	0.00250776	AGTR1/CCKAR/CHRM2/HTR2A/LHCGR/NPR3/OPRK1/TACR1/VIP	9
GO:0002062	BP	GO:0002062	chondrocyte differentiation	10/400	123/20488	0.000152074	0.00321656	0.00252221	COL11A1/COL14A1/COL6A3/COMP/GDF5/GLI3/GREM1/SFRP2/SULF1/ZBTB16	10
GO:0005267	MF	GO:0005267	potassium channel activity	10/400	123/20488	0.000152074	0.00321656	0.00252221	ABCC9/KCNA1/KCNB1/KCND2/KCNK2/KCNK3/KCNMB1/KCNQ5/KCNT2/SNAP25	10
GO:0051209	BP	GO:0051209	release of sequestered calcium ion into cytosol	10/400	124/20488	0.000162591	0.00342231	0.00268354	ANK2/ATP1A2/CASQ2/HTR2A/HTR2B/JPH2/NOS1/NTSR1/PLN/TRDN	10
GO:0046851	BP	GO:0046851	negative regulation of bone remodeling	4/400	15/20488	0.000164718	0.00342437	0.00268516	CARTPT/CLDN18/GREM1/SFRP1	4
GO:0099059	CC	GO:0099059	integral component of presynaptic active zone membrane	4/400	15/20488	0.000164718	0.00342437	0.00268516	CDH10/CDH2/GPM6A/NRXN1	4
GO:0050730	BP	GO:0050730	regulation of peptidyl-tyrosine phosphorylation	15/400	256/20488	0.000165058	0.00342437	0.00268516	ADIPOQ/CNTN1/EPGN/EPHA7/FGF10/FGF7/GREM1/HTR2A/IGF1/LEP/NOX4/RELN/SFRP1/SFRP2/THBS4	15
GO:0010522	BP	GO:0010522	regulation of calcium ion transport into cytosol	9/400	102/20488	0.000174227	0.00359738	0.00282082	ADCYAP1R1/ANK2/ATP1A2/CASQ2/JPH2/NOS1/NTSR1/PLN/TRDN	9
GO:0051283	BP	GO:0051283	negative regulation of sequestering of calcium ion	10/400	126/20488	0.00018547	0.00379339	0.00297452	ANK2/ATP1A2/CASQ2/HTR2A/HTR2B/JPH2/NOS1/NTSR1/PLN/TRDN	10
GO:0090101	BP	GO:0090101	negative regulation of transmembrane receptor protein serine/threonine kinase signaling pathway	10/400	126/20488	0.00018547	0.00379339	0.00297452	ASPN/CHRDL1/CIDEA/CILP/FBN1/GREM1/PEG10/RBPMS2/SFRP1/SFRP2	10
GO:0030278	BP	GO:0030278	regulation of ossification	13/400	203/20488	0.000187727	0.00382152	0.00299658	COMP/DDR2/GLI3/GREM1/HAND2/HIF1A-AS2/IGF1/MGP/OMD/RORB/SFRP1/SFRP2/ZBTB16	13
GO:0006941	BP	GO:0006941	striated muscle contraction	12/400	177/20488	0.000194546	0.00394182	0.00309091	ANK2/ATP1A2/CACNA2D1/CASQ2/CTNNA3/MYH8/NOS1/PLN/SCN2B/SGCD/SYNM/TNNT3	12
GO:0035265	BP	GO:0035265	organ growth	13/400	204/20488	0.000197032	0.00397362	0.00311585	AGTR2/BNC2/COL14A1/COL6A3/COMP/DDR2/FGF10/FGF7/IGF1/KCNK2/LEP/PI16/ZFPM2	13
GO:0051279	BP	GO:0051279	regulation of release of sequestered calcium ion into cytosol	8/400	82/20488	0.000198967	0.00397567	0.00311745	ANK2/ATP1A2/CASQ2/JPH2/NOS1/NTSR1/PLN/TRDN	8
GO:0098685	CC	GO:0098685	Schaffer collateral - CA1 synapse	8/400	82/20488	0.000198967	0.00397567	0.00311745	AKAP12/DGKB/DGKI/EPHA7/INA/LRRC4C/NRXN1/TNR	8
GO:0044060	BP	GO:0044060	regulation of endocrine process	6/400	44/20488	0.000201062	0.0039808	0.00312148	AGTR1/AGTR2/GALR1/INHBA/LEP/OPRK1	6
GO:0032414	BP	GO:0032414	positive regulation of ion transmembrane transporter activity	9/400	104/20488	0.000201978	0.0039808	0.00312148	ANK2/CACNA2D1/FGF14/JPH2/KCNA1/NTSR1/PIRT/RELN/TRDN	9
GO:0046928	BP	GO:0046928	regulation of neurotransmitter secretion	9/400	104/20488	0.000201978	0.0039808	0.00312148	CHRM2/CHRNA3/DGKI/HTR2A/NLGN1/PPFIA2/RIMS1/SYT4/SYT9	9
GO:0045765	BP	GO:0045765	regulation of angiogenesis	19/400	383/20488	0.000208594	0.00408077	0.00319986	ADAM12/AGTR1/CCBE1/CMA1/CYP1B1/ISM1/LEP/MEOX2/MIR2355/NGFR/PRL/PROK1/PTGIS/SEMA3E/SFRP1/SFRP2/SULF1/THBS2/THBS4	19
GO:0048738	BP	GO:0048738	cardiac muscle tissue development	14/400	233/20488	0.000208932	0.00408077	0.00319986	AGTR2/COL11A1/GREM1/HAND1/IGF1/JPH2/KCNK2/MYH11/MYOCD/NOX4/PI16/PLN/SGCD/ZFPM2	14
GO:0051282	BP	GO:0051282	regulation of sequestering of calcium ion	10/400	128/20488	0.000210998	0.00410263	0.003217	ANK2/ATP1A2/CASQ2/HTR2A/HTR2B/JPH2/NOS1/NTSR1/PLN/TRDN	10
GO:0046883	BP	GO:0046883	regulation of hormone secretion	15/400	262/20488	0.000212313	0.00410977	0.00322261	ADCYAP1/ADIPOQ/AGTR1/AGTR2/CARTPT/CCKAR/EPHA5/GALR1/INHBA/KCNB1/LEP/OPRK1/SFRP1/SNAP25/SYT9	15
GO:0010919	BP	GO:0010919	regulation of inositol phosphate biosynthetic process	4/400	16/20488	0.00021625	0.00416738	0.00326778	ADCYAP1R1/LHCGR/MAS1/NTSR1	4
GO:0031646	BP	GO:0031646	positive regulation of nervous system process	7/400	63/20488	0.000221492	0.00423079	0.0033175	CARTPT/NLGN1/NRXN1/NTSR1/RELN/RIMS1/TNR	7
GO:0046888	BP	GO:0046888	negative regulation of hormone secretion	7/400	63/20488	0.000221492	0.00423079	0.0033175	ADIPOQ/CARTPT/INHBA/KCNB1/LEP/OPRK1/SFRP1	7
GO:1990845	BP	GO:1990845	adaptive thermogenesis	11/400	154/20488	0.000227169	0.00432021	0.00338761	ACADL/ADCYAP1/ADIPOQ/ADRB3/CIDEA/EBF2/FABP4/LEP/NOVA1/NPR3/PHOX2B	11
GO:0048511	BP	GO:0048511	rhythmic process	16/400	295/20488	0.00024383	0.00461079	0.00361548	ADIPOQ/CARTPT/FSHR/INHBA/KCND2/LEP/LHCGR/NGFR/NLGN1/NTRK3/OPRK1/PGR/PROK1/RORB/SLIT2/SLIT3	16
GO:1900449	BP	GO:1900449	regulation of glutamate receptor signaling pathway	7/400	64/20488	0.000244576	0.00461079	0.00361548	DLG2/FRRS1L/GRIA2/GRIA3/GRIN2A/NLGN1/RELN	7
GO:0061138	BP	GO:0061138	morphogenesis of a branching epithelium	12/400	182/20488	0.000251815	0.00472671	0.00370637	ADAMTS16/AGTR2/FGF10/FGF7/GLI3/PGR/SEMA3E/SFRP1/SFRP2/SLIT2/SULF1/TNC	12
GO:0051208	BP	GO:0051208	sequestering of calcium ion	10/400	131/20488	0.000254779	0.00476173	0.00373383	ANK2/ATP1A2/CASQ2/HTR2A/HTR2B/JPH2/NOS1/NTSR1/PLN/TRDN	10
GO:0099172	BP	GO:0099172	presynapse organization	6/400	46/20488	0.000258178	0.0048028	0.00376604	NLGN1/NRXN1/NTRK3/PPFIA2/SLITRK2/SLITRK3	6
GO:1901342	BP	GO:1901342	regulation of vasculature development	20/400	422/20488	0.00026072	0.0048028	0.00376604	ADAM12/AGTR1/CCBE1/CMA1/CYP1B1/ISM1/LEP/MEOX2/MIR2355/MYOCD/NGFR/PRL/PROK1/PTGIS/SEMA3E/SFRP1/SFRP2/SULF1/THBS2/THBS4	20
GO:0048265	BP	GO:0048265	response to pain	5/400	30/20488	0.000263622	0.0048028	0.00376604	PIRT/RELN/SCN9A/TACR1/THBS4	5
GO:0048787	CC	GO:0048787	presynaptic active zone membrane	5/400	30/20488	0.000263622	0.0048028	0.00376604	CDH10/CDH2/DGKI/GPM6A/NRXN1	5
GO:0099068	BP	GO:0099068	postsynapse assembly	5/400	30/20488	0.000263622	0.0048028	0.00376604	CDH2/GAP43/NLGN1/NRXN1/NTRK3	5
GO:1905606	BP	GO:1905606	regulation of presynapse assembly	5/400	30/20488	0.000263622	0.0048028	0.00376604	NLGN1/NRXN1/NTRK3/SLITRK2/SLITRK3	5
GO:0001764	BP	GO:0001764	neuron migration	11/400	157/20488	0.000268586	0.00487275	0.00382088	ASTN1/CCKAR/CNTN2/DCLK1/FLRT2/GPM6A/MAP1B/NTRK3/PHOX2B/RELN/SPOCK1	11
GO:0005178	MF	GO:0005178	integrin binding	10/400	132/20488	0.000270964	0.00487511	0.00382273	COMP/FAP/FBN1/FN1/IGF1/ITGBL1/PTPRZ1/SFRP2/THBS4/TNXB	10
GO:0045598	BP	GO:0045598	regulation of fat cell differentiation	10/400	132/20488	0.000270964	0.00487511	0.00382273	ADIPOQ/HTR2A/LEP/LMO3/RUNX1T1/SFRP1/SFRP2/SULT1E1/ZBTB16/ZFPM2	10
GO:0044853	CC	GO:0044853	plasma membrane raft	9/400	109/20488	0.00028779	0.00515644	0.00404333	ADCYAP1R1/ADD2/ATP1A2/CDH2/CHRNA3/HTR2A/KCND2/NOS1/PTGIS	9
GO:0060986	BP	GO:0060986	endocrine hormone secretion	6/400	47/20488	0.000291145	0.00517378	0.00405693	AGTR1/AGTR2/GALR1/INHBA/LEP/OPRK1	6
GO:0098868	BP	GO:0098868	bone growth	6/400	47/20488	0.000291145	0.00517378	0.00405693	BNC2/COL14A1/COL6A3/COMP/DDR2/LEP	6
GO:0051926	BP	GO:0051926	negative regulation of calcium ion transport	7/400	66/20488	0.000296552	0.00522672	0.00409845	ATP1A2/CASQ2/GNAO1/NOS1/NTSR1/PLN/TRDN	7
GO:0015079	MF	GO:0015079	potassium ion transmembrane transporter activity	11/400	159/20488	0.000299597	0.00522672	0.00409845	ABCC9/ATP1A2/KCNA1/KCNB1/KCND2/KCNK2/KCNK3/KCNMB1/KCNQ5/KCNT2/SNAP25	11
GO:0043197	CC	GO:0043197	dendritic spine	11/400	159/20488	0.000299597	0.00522672	0.00409845	ATP1A2/DGKI/FRMPD4/GPM6A/GRIA2/GRIN2A/KCND2/MAP1B/NLGN1/NOS1/NTSR1	11
GO:0005249	MF	GO:0005249	voltage-gated potassium channel activity	8/400	87/20488	0.000299772	0.00522672	0.00409845	KCNA1/KCNB1/KCND2/KCNK2/KCNK3/KCNQ5/KCNT2/SNAP25	8
GO:0099003	BP	GO:0099003	vesicle-mediated transport in synapse	13/400	213/20488	0.000300151	0.00522672	0.00409845	CDH2/CHRM2/DGKI/FGF14/HTR2A/NLGN1/NRXN1/PPFIA2/RIMS1/SNAP25/SNAP91/SYT4/SYT9	13
GO:0099174	BP	GO:0099174	regulation of presynapse organization	5/400	31/20488	0.000309324	0.00536492	0.00420681	NLGN1/NRXN1/NTRK3/SLITRK2/SLITRK3	5
GO:0001667	BP	GO:0001667	ameboidal-type cell migration	21/400	462/20488	0.000322674	0.00555474	0.00435566	AGTR2/AKAP12/CCBE1/CYP1B1/DDR2/FAP/FGF10/FGF7/FN1/GREM1/HAND2/HTR2B/MEOX2/MIR2355/PAK3/PHOX2B/SCG2/SEMA3D/SEMA3E/SLIT2/TNS1	21
GO:0048167	BP	GO:0048167	regulation of synaptic plasticity	12/400	187/20488	0.000322831	0.00555474	0.00435566	CNTN2/DGKI/FGF14/GRIN2A/KCNB1/MAP1B/NLGN1/RELN/RIMS1/SNAP25/SYT4/TNR	12
GO:0002063	BP	GO:0002063	chondrocyte development	6/400	48/20488	0.000327325	0.0055658	0.00436433	COL11A1/COL14A1/COL6A3/COMP/SFRP2/SULF1	6
GO:0002762	BP	GO:0002762	negative regulation of myeloid leukocyte differentiation	6/400	48/20488	0.000327325	0.0055658	0.00436433	ADIPOQ/CARTPT/CLDN18/FBN1/INHBA/SFRP1	6
GO:0008038	BP	GO:0008038	neuron recognition	6/400	48/20488	0.000327325	0.0055658	0.00436433	CNTN2/CNTN6/CRTAC1/GAP43/NCAM2/NEXN	6
GO:0044309	CC	GO:0044309	neuron spine	11/400	161/20488	0.000333571	0.00564986	0.00443024	ATP1A2/DGKI/FRMPD4/GPM6A/GRIA2/GRIN2A/KCND2/MAP1B/NLGN1/NOS1/NTSR1	11
GO:0032411	BP	GO:0032411	positive regulation of transporter activity	9/400	112/20488	0.0003524	0.00594555	0.0046621	ANK2/CACNA2D1/FGF14/JPH2/KCNA1/NTSR1/PIRT/RELN/TRDN	9
GO:0044304	CC	GO:0044304	main axon	7/400	68/20488	0.000357042	0.0059937	0.00469986	ANK2/CNTN2/DLG2/KCNA1/MAP1B/MYOC/SPOCK1	7
GO:0010880	BP	GO:0010880	regulation of release of sequestered calcium ion into cytosol by sarcoplasmic reticulum	5/400	32/20488	0.000360783	0.0059937	0.00469986	ANK2/ATP1A2/CASQ2/PLN/TRDN	5
GO:0051968	BP	GO:0051968	positive regulation of synaptic transmission, glutamatergic	5/400	32/20488	0.000360783	0.0059937	0.00469986	ADCYAP1/NLGN1/NRXN1/RELN/TNR	5
GO:0071295	BP	GO:0071295	cellular response to vitamin	5/400	32/20488	0.000360783	0.0059937	0.00469986	LEP/PENK/POSTN/SFRP1/TNC	5
GO:0031644	BP	GO:0031644	regulation of nervous system process	10/400	137/20488	0.000365376	0.00604683	0.00474152	CARTPT/NLGN1/NRXN1/NTSR1/OPRK1/RELN/RIMS1/SCN11A/TNR/VIP	10
GO:0008083	MF	GO:0008083	growth factor activity	11/400	163/20488	0.00037073	0.00611211	0.0047927	EPGN/FGF10/FGF14/FGF5/FGF7/GDF5/IGF1/INHBA/OGN/PROK1/THBS4	11
GO:0050673	BP	GO:0050673	epithelial cell proliferation	20/400	434/20488	0.000373981	0.00613888	0.0048137	AGTR1/COL8A1/EPGN/FAP/FGF10/FGF7/GDF5/HTR2B/IGF1/LEP/MIR2355/NGFR/PGR/PRL/SCG2/SFRP1/SFRP2/SULF1/THBS4/VIP	20
GO:0010001	BP	GO:0010001	glial cell differentiation	13/400	218/20488	0.000375185	0.00613888	0.0048137	CDH2/CNTN2/FGF10/FGF5/GAP43/GLI3/MYOC/NTRK3/PHOX2B/PLP1/PTPRZ1/RELN/ZNF365	13
GO:0046879	BP	GO:0046879	hormone secretion	16/400	308/20488	0.000393582	0.00641568	0.00503075	ADCYAP1/ADIPOQ/AGTR1/AGTR2/CARTPT/CCKAR/EPHA5/GALR1/INHBA/KCNB1/LEP/OPRK1/SFRP1/SNAP25/SYT9/VIP	16
GO:0050731	BP	GO:0050731	positive regulation of peptidyl-tyrosine phosphorylation	12/400	192/20488	0.000410139	0.00661188	0.00518459	ADIPOQ/CNTN1/EPGN/FGF10/FGF7/GREM1/HTR2A/IGF1/LEP/NOX4/RELN/THBS4	12
GO:1901888	BP	GO:1901888	regulation of cell junction assembly	12/400	192/20488	0.000410139	0.00661188	0.00518459	EPHA7/FLRT2/GAP43/MYOC/NLGN1/NRXN1/NTRK3/SFRP1/SLITRK2/SLITRK3/SLITRK4/THBS2	12
GO:0060076	CC	GO:0060076	excitatory synapse	6/400	50/20488	0.000410193	0.00661188	0.00518459	CADM3/CNTN6/DGKI/GRIA2/GRIA3/NLGN1	6
GO:0055074	BP	GO:0055074	calcium ion homeostasis	21/400	471/20488	0.000416104	0.00668231	0.00523982	ADCYAP1/ADCYAP1R1/AGTR1/ANK2/ATP1A2/ATP2B3/CACNA2D1/CASQ2/GALR1/GRIN2A/HTR2A/HTR2B/JPH2/KCNK3/NOS1/NTSR1/PLN/RIC3/SGCD/TACR1/TRDN	21
GO:0060048	BP	GO:0060048	cardiac muscle contraction	10/400	140/20488	0.000434157	0.00693243	0.00543594	ANK2/ATP1A2/CACNA2D1/CASQ2/CTNNA3/NOS1/PLN/SCN2B/SGCD/TNNT3	10
GO:0005003	MF	GO:0005003	ephrin receptor activity	4/400	19/20488	0.000439672	0.00693243	0.00543594	EPHA5/EPHA6/EPHA7/NTRK3	4
GO:0010523	BP	GO:0010523	negative regulation of calcium ion transport into cytosol	4/400	19/20488	0.000439672	0.00693243	0.00543594	CASQ2/NOS1/NTSR1/TRDN	4
GO:0031045	CC	GO:0031045	dense core granule	4/400	19/20488	0.000439672	0.00693243	0.00543594	PENK/SCG2/SYT4/SYT9	4
GO:0098945	CC	GO:0098945	intrinsic component of presynaptic active zone membrane	4/400	19/20488	0.000439672	0.00693243	0.00543594	CDH10/CDH2/GPM6A/NRXN1	4
GO:0045103	BP	GO:0045103	intermediate filament-based process	6/400	51/20488	0.000457332	0.0071717	0.00562356	DES/INA/NEFM/PRPH/SYNC/SYNM	6
GO:0060537	BP	GO:0060537	muscle tissue development	19/400	408/20488	0.000458155	0.0071717	0.00562356	AGTR2/COL11A1/COL19A1/GREM1/HAND1/IGF1/JPH2/KCNK2/MEOX2/MYH11/MYLK/MYOCD/NOX4/PHOX2B/PI16/PLN/SGCD/SMYD1/ZFPM2	19
GO:0045137	BP	GO:0045137	development of primary sexual characteristics	13/400	223/20488	0.000465615	0.00721499	0.00565751	ADCYAP1/ADCYAP1R1/FSHR/INHBA/LEP/LHCGR/MAS1/PGR/SFRP1/SFRP2/SLIT2/SLIT3/ZFPM2	13
GO:0045444	BP	GO:0045444	fat cell differentiation	13/400	223/20488	0.000465615	0.00721499	0.00565751	ADIPOQ/EBF2/FABP4/FGF10/HTR2A/LEP/LMO3/RUNX1T1/SFRP1/SFRP2/SULT1E1/ZBTB16/ZFPM2	13
GO:0048786	CC	GO:0048786	presynaptic active zone	7/400	71/20488	0.000465913	0.00721499	0.00565751	CDH10/CDH2/DGKI/GPM6A/NRXN1/PPFIA2/RIMS1	7
GO:0050806	BP	GO:0050806	positive regulation of synaptic transmission	11/400	168/20488	0.000479113	0.007393	0.00579709	ADCYAP1/GRIN2A/LGI1/NLGN1/NRXN1/NTSR1/RELN/RIMS1/SNAP25/SYT9/TNR	11
GO:0022843	MF	GO:0022843	voltage-gated cation channel activity	10/400	142/20488	0.000485737	0.00746863	0.0058564	CACNA2D1/GRIN2A/KCNA1/KCNB1/KCND2/KCNK2/KCNK3/KCNQ5/KCNT2/SNAP25	10
GO:0050678	BP	GO:0050678	regulation of epithelial cell proliferation	18/400	378/20488	0.000494972	0.00758374	0.00594666	AGTR1/EPGN/FGF10/FGF7/GDF5/HTR2B/IGF1/LEP/MIR2355/NGFR/PGR/PRL/SCG2/SFRP1/SFRP2/SULF1/THBS4/VIP	18
GO:0001649	BP	GO:0001649	osteoblast differentiation	13/400	225/20488	0.000506638	0.00771062	0.00604615	DDR2/GLI3/GREM1/HAND2/HIF1A-AS2/IGF1/MYOC/PENK/RORB/SFRP1/SFRP2/TNC/VCAN	13
GO:0050805	BP	GO:0050805	negative regulation of synaptic transmission	7/400	72/20488	0.000507565	0.00771062	0.00604615	ADIPOQ/BCHE/DGKI/HTR2A/KCNB1/SYT4/TNR	7
GO:0030514	BP	GO:0030514	negative regulation of BMP signaling pathway	6/400	52/20488	0.000508588	0.00771062	0.00604615	CHRDL1/FBN1/GREM1/RBPMS2/SFRP1/SFRP2	6
GO:0071772	BP	GO:0071772	response to BMP	11/400	170/20488	0.000529324	0.00796927	0.00624896	CHRDL1/COMP/FBN1/GDF5/GREM1/PHOX2B/RBPMS2/SFRP1/SFRP2/SFRP4/SULF1	11
GO:0071773	BP	GO:0071773	cellular response to BMP stimulus	11/400	170/20488	0.000529324	0.00796927	0.00624896	CHRDL1/COMP/FBN1/GDF5/GREM1/PHOX2B/RBPMS2/SFRP1/SFRP2/SFRP4/SULF1	11
GO:0009914	BP	GO:0009914	hormone transport	16/400	317/20488	0.000538711	0.00802868	0.00629555	ADCYAP1/ADIPOQ/AGTR1/AGTR2/CARTPT/CCKAR/EPHA5/GALR1/INHBA/KCNB1/LEP/OPRK1/SFRP1/SNAP25/SYT9/VIP	16
GO:0005248	MF	GO:0005248	voltage-gated sodium channel activity	4/400	20/20488	0.000541171	0.00802868	0.00629555	SCN11A/SCN2B/SCN7A/SCN9A	4
GO:0034104	BP	GO:0034104	negative regulation of tissue remodeling	4/400	20/20488	0.000541171	0.00802868	0.00629555	CARTPT/CLDN18/GREM1/SFRP1	4
GO:0098698	BP	GO:0098698	postsynaptic specialization assembly	4/400	20/20488	0.000541171	0.00802868	0.00629555	GAP43/NLGN1/NRXN1/NTRK3	4
GO:0030900	BP	GO:0030900	forebrain development	18/400	381/20488	0.000542982	0.00802868	0.00629555	ADCYAP1/CCKAR/CDH2/CNTN2/CRTAC1/DCLK1/EPHA5/FGF10/GLI3/GNAO1/INHBA/KCNA1/MAS1/PLXNA4/RAX/RELN/SLIT2/TNR	18
GO:0005604	CC	GO:0005604	basement membrane	8/400	95/20488	0.000544834	0.00802868	0.00629555	CCDC80/COL8A1/FBN1/FN1/HMCN1/THBS2/THBS4/TNC	8
GO:0007178	BP	GO:0007178	transmembrane receptor protein serine/threonine kinase signaling pathway	17/400	349/20488	0.000546232	0.00802868	0.00629555	ASPN/CHRDL1/CIDEA/CILP/COMP/FBN1/FGF10/GDF5/GREM1/INHBA/MYOCD/PEG10/RBPMS2/SFRP1/SFRP2/SFRP4/SULF1	17
GO:1903779	BP	GO:1903779	regulation of cardiac conduction	7/400	73/20488	0.000552129	0.00808795	0.00634202	ABCC9/ANK2/ATP1A2/ATP2B3/CASQ2/NOS1/TRDN	7
GO:0070588	BP	GO:0070588	calcium ion transmembrane transport	16/400	319/20488	0.000576561	0.0084174	0.00660036	ANK2/ATP1A2/ATP2B3/CACNA2D1/CASQ2/FGF14/GPM6A/GRIN2A/HTR2A/HTR2B/JPH2/NALCN/NOS1/NTSR1/PLN/TRDN	16
GO:0016079	BP	GO:0016079	synaptic vesicle exocytosis	9/400	120/20488	0.000585219	0.00851513	0.00667699	CHRM2/DGKI/HTR2A/NLGN1/PPFIA2/RIMS1/SNAP25/SYT4/SYT9	9
GO:0005516	MF	GO:0005516	calmodulin binding	12/400	200/20488	0.000591	0.00856298	0.00671452	ADD2/ATP2B3/CALD1/CNN1/GAP43/KCNQ5/MYH11/MYH2/MYH8/MYLK/NGFR/NOS1	12
GO:0022604	BP	GO:0022604	regulation of cell morphogenesis	21/400	484/20488	0.000592457	0.00856298	0.00671452	CDH2/CHRNA3/CNTN2/EPHA7/FN1/LRRC4C/MAP1B/MYOC/NGFR/NLGN1/NTRK3/PAK3/PLXNA4/POSTN/RELN/RIMS1/SEMA3D/SEMA3E/SLIT2/SYT4/TNR	21
GO:0086003	BP	GO:0086003	cardiac muscle cell contraction	7/400	74/20488	0.00059975	0.00861097	0.00675215	ANK2/ATP1A2/CACNA2D1/CTNNA3/PLN/SCN2B/SGCD	7
GO:0099601	BP	GO:0099601	regulation of neurotransmitter receptor activity	7/400	74/20488	0.00059975	0.00861097	0.00675215	DLG2/GRIA2/GRIA3/GRIN2A/NLGN1/PATE4/RELN	7
GO:0042063	BP	GO:0042063	gliogenesis	15/400	290/20488	0.000619885	0.0088707	0.00695581	ADCYAP1/CDH2/CNTN2/FGF10/FGF5/GAP43/GLI3/MYOC/NTRK3/PENK/PHOX2B/PLP1/PTPRZ1/RELN/ZNF365	15
GO:0010771	BP	GO:0010771	negative regulation of cell morphogenesis involved in differentiation	8/400	97/20488	0.00062632	0.00890401	0.00698193	EPHA7/NGFR/NLGN1/POSTN/SEMA3D/SEMA3E/SLIT2/TNR	8
GO:0120162	BP	GO:0120162	positive regulation of cold-induced thermogenesis	8/400	97/20488	0.00062632	0.00890401	0.00698193	ACADL/ADCYAP1/ADIPOQ/ADRB3/EBF2/FABP4/LEP/PHOX2B	8
GO:0014808	BP	GO:0014808	release of sequestered calcium ion into cytosol by sarcoplasmic reticulum	5/400	36/20488	0.000633562	0.00897753	0.00703958	ANK2/ATP1A2/CASQ2/PLN/TRDN	5
GO:0051428	MF	GO:0051428	peptide hormone receptor binding	4/400	21/20488	0.00065827	0.00929727	0.00729029	ADCYAP1/GNAO1/LEP/VIP	4
GO:0044273	BP	GO:0044273	sulfur compound catabolic process	6/400	55/20488	0.000689517	0.00970697	0.00761155	CDO1/KERA/OGN/OMD/PRELP/VCAN	6
GO:0031594	CC	GO:0031594	neuromuscular junction	7/400	76/20488	0.000704754	0.00988937	0.00775458	DES/DLG2/EPHA7/POSTN/SLC5A7/SPOCK1/SYNC	7
GO:0014706	BP	GO:0014706	striated muscle tissue development	18/400	390/20488	0.000711889	0.00995727	0.00780782	AGTR2/COL11A1/COL19A1/GREM1/HAND1/IGF1/JPH2/KCNK2/MEOX2/MYH11/MYOCD/NOX4/PHOX2B/PI16/PLN/SGCD/SMYD1/ZFPM2	18
GO:0048846	BP	GO:0048846	axon extension involved in axon guidance	5/400	37/20488	0.000720948	0.00998732	0.00783138	PLXNA4/SEMA3D/SEMA3E/SLIT2/SLIT3	5
GO:1902284	BP	GO:1902284	neuron projection extension involved in neuron projection guidance	5/400	37/20488	0.000720948	0.00998732	0.00783138	PLXNA4/SEMA3D/SEMA3E/SLIT2/SLIT3	5
GO:1903514	BP	GO:1903514	release of sequestered calcium ion into cytosol by endoplasmic reticulum	5/400	37/20488	0.000720948	0.00998732	0.00783138	ANK2/ATP1A2/CASQ2/PLN/TRDN	5
GO:0006874	BP	GO:0006874	cellular calcium ion homeostasis	20/400	458/20488	0.00073431	0.01014	0.00795112	ADCYAP1/ADCYAP1R1/AGTR1/ANK2/ATP1A2/ATP2B3/CACNA2D1/CASQ2/GALR1/GRIN2A/HTR2A/HTR2B/JPH2/KCNK3/NOS1/NTSR1/PLN/RIC3/TACR1/TRDN	20
GO:0050768	BP	GO:0050768	negative regulation of neurogenesis	15/400	295/20488	0.000738498	0.0101655	0.00797109	ADCYAP1/CNTN2/EPHA7/GLI3/NGFR/NLGN1/NTRK3/PHOX2B/SEMA3D/SEMA3E/SLIT2/SPOCK1/SYT4/TNR/ZNF365	15
GO:0086065	BP	GO:0086065	cell communication involved in cardiac conduction	6/400	56/20488	0.000759736	0.0104247	0.00817437	ANK2/ATP1A2/CACNA2D1/CASQ2/CTNNA3/TRDN	6
GO:0007215	BP	GO:0007215	glutamate receptor signaling pathway	8/400	100/20488	0.000766729	0.0104875	0.00822359	DLG2/FRRS1L/GRIA2/GRIA3/GRIN2A/KCNB1/NLGN1/RELN	8
GO:0032982	CC	GO:0032982	myosin filament	4/400	22/20488	0.000792244	0.0107686	0.00844398	ACTG2/MYH11/MYH2/MYH8	4
GO:0035929	BP	GO:0035929	steroid hormone secretion	4/400	22/20488	0.000792244	0.0107686	0.00844398	AGTR1/AGTR2/GALR1/INHBA	4
GO:0005916	CC	GO:0005916	fascia adherens	3/400	10/20488	0.000800347	0.0107773	0.00845087	CDH2/CTNNA3/DES	3
GO:0044224	CC	GO:0044224	juxtaparanode region of axon	3/400	10/20488	0.000800347	0.0107773	0.00845087	CNTN2/DLG2/KCNA1	3
GO:0098917	BP	GO:0098917	retrograde trans-synaptic signaling	3/400	10/20488	0.000800347	0.0107773	0.00845087	NLGN1/NOS1/SYT4	3
GO:0048771	BP	GO:0048771	tissue remodeling	11/400	179/20488	0.000813005	0.0109139	0.00855794	AGTR2/CARTPT/CLDN18/FGF10/GDF5/GREM1/HAND2/LEP/NOX4/SFRP1/THBS4	11
GO:1901021	BP	GO:1901021	positive regulation of calcium ion transmembrane transporter activity	5/400	38/20488	0.000817034	0.0109238	0.00856574	ANK2/CACNA2D1/FGF14/JPH2/TRDN	5
GO:0031532	BP	GO:0031532	actin cytoskeleton reorganization	8/400	101/20488	0.000818784	0.0109238	0.00856574	ANTXR1/FGF10/FGF7/NRK/NTRK3/SEMA3E/THSD7A/THSD7B	8
GO:1903169	BP	GO:1903169	regulation of calcium ion transmembrane transport	10/400	152/20488	0.00082595	0.0109856	0.0086142	ANK2/ATP1A2/CACNA2D1/CASQ2/FGF14/JPH2/NOS1/NTSR1/PLN/TRDN	10
GO:0045667	BP	GO:0045667	regulation of osteoblast differentiation	9/400	126/20488	0.000832165	0.0110094	0.00863281	DDR2/GLI3/GREM1/HAND2/HIF1A-AS2/IGF1/RORB/SFRP1/SFRP2	9
GO:0001755	BP	GO:0001755	neural crest cell migration	6/400	57/20488	0.000835351	0.0110094	0.00863281	FN1/HAND2/HTR2B/PHOX2B/SEMA3D/SEMA3E	6
GO:0050840	MF	GO:0050840	extracellular matrix binding	6/400	57/20488	0.000835351	0.0110094	0.00863281	COL11A1/SLIT2/SPARCL1/SPOCK1/SPOCK3/SSC5D	6
GO:0042133	BP	GO:0042133	neurotransmitter metabolic process	10/400	153/20488	0.0008687	0.0114142	0.00895024	AGTR2/BCHE/CYP1B1/DPYS/GRIN2A/NOS1/PRIMA1/PTGIS/RNF180/SLC5A7	10
GO:0042562	MF	GO:0042562	hormone binding	8/400	102/20488	0.00087364	0.0114444	0.00897394	ADCYAP1R1/ATP1A2/CCKAR/CHRNA3/GALR1/INHBA/LHCGR/NPR3	8
GO:0009612	BP	GO:0009612	response to mechanical stimulus	12/400	210/20488	0.000907102	0.011847	0.0092896	ANO3/ATP1A2/COL11A1/GDF5/HTR2A/KCNA1/KCNK2/MAP1B/NRXN1/POSTN/SCEL/TNC	12
GO:0007548	BP	GO:0007548	sex differentiation	14/400	270/20488	0.000910021	0.0118494	0.00929151	ADCYAP1/ADCYAP1R1/FGF10/FSHR/INHBA/LEP/LHCGR/MAS1/PGR/SFRP1/SFRP2/SLIT2/SLIT3/ZFPM2	14
GO:0033017	CC	GO:0033017	sarcoplasmic reticulum membrane	5/400	39/20488	0.000922349	0.011974	0.00938918	CASQ2/JPH2/NOS1/PLN/TRDN	5
GO:0034706	CC	GO:0034706	sodium channel complex	4/400	23/20488	0.000944369	0.0121507	0.00952776	SCN11A/SCN2B/SCN7A/SCN9A	4
GO:0043576	BP	GO:0043576	regulation of respiratory gaseous exchange	4/400	23/20488	0.000944369	0.0121507	0.00952776	ATP1A2/NLGN1/NTSR1/PHOX2B	4
GO:0086012	BP	GO:0086012	membrane depolarization during cardiac muscle cell action potential	4/400	23/20488	0.000944369	0.0121507	0.00952776	ANK2/ATP1A2/CACNA2D1/SCN2B	4
GO:0006816	BP	GO:0006816	calcium ion transport	19/400	434/20488	0.000959951	0.0123146	0.00965631	ADCYAP1R1/ANK2/ATP1A2/ATP2B3/CACNA2D1/CASQ2/FGF14/GNAO1/GPM6A/GRIN2A/HTR2A/HTR2B/JPH2/MYLK/NALCN/NOS1/NTSR1/PLN/TRDN	19
GO:0021953	BP	GO:0021953	central nervous system neuron differentiation	11/400	183/20488	0.000974461	0.0124639	0.00977335	CNTN2/DCLK1/GLI3/INHBA/LEP/PHOX2B/PLXNA4/SFRP1/SFRP2/SLIT2/SPOCK1	11
GO:0019935	BP	GO:0019935	cyclic-nucleotide-mediated signaling	12/400	212/20488	0.000984792	0.0125222	0.00981904	ADCYAP1/ADCYAP1R1/ADRB3/EPHA5/FSHR/GALR1/GPR26/HTR2B/LHCGR/NOS1/PLN/VIP	12
GO:1903531	BP	GO:1903531	negative regulation of secretion by cell	12/400	212/20488	0.000984792	0.0125222	0.00981904	ADIPOQ/AGTR2/CARTPT/CIDEA/FN1/INHBA/KCNB1/LEP/OPRK1/SFRP1/SSC5D/SYT4	12
GO:0046658	CC	GO:0046658	anchored component of plasma membrane	6/400	59/20488	0.00100388	0.0127276	0.0099801	CNTN1/CNTN2/CNTN6/GAS1/GPIHBP1/PRND	6
GO:0019933	BP	GO:0019933	cAMP-mediated signaling	11/400	184/20488	0.00101872	0.012878	0.0100981	ADCYAP1/ADCYAP1R1/ADRB3/EPHA5/FSHR/GALR1/GPR26/LHCGR/NOS1/PLN/VIP	11
GO:0003231	BP	GO:0003231	cardiac ventricle development	9/400	130/20488	0.00103955	0.0131032	0.0102746	COL11A1/HAND1/HAND2/KCNK2/MYOCD/SFRP2/SLIT2/SLIT3/ZFPM2	9
GO:0030509	BP	GO:0030509	BMP signaling pathway	10/400	157/20488	0.00105828	0.0133006	0.0104295	CHRDL1/COMP/FBN1/GDF5/GREM1/RBPMS2/SFRP1/SFRP2/SFRP4/SULF1	10
GO:0032276	BP	GO:0032276	regulation of gonadotropin secretion	3/400	11/20488	0.00108459	0.0134365	0.010536	INHBA/LEP/OPRK1	3
GO:0032280	CC	GO:0032280	symmetric synapse	3/400	11/20488	0.00108459	0.0134365	0.010536	CHRM2/NTSR1/PENK	3
GO:0036122	MF	GO:0036122	BMP binding	3/400	11/20488	0.00108459	0.0134365	0.010536	COMP/GDF5/GREM1	3
GO:0060379	BP	GO:0060379	cardiac muscle cell myoblast differentiation	3/400	11/20488	0.00108459	0.0134365	0.010536	GREM1/MYOCD/PRICKLE1	3
GO:1903011	BP	GO:1903011	negative regulation of bone development	3/400	11/20488	0.00108459	0.0134365	0.010536	CLDN18/FBN1/GREM1	3
GO:0030308	BP	GO:0030308	negative regulation of cell growth	11/400	186/20488	0.00111222	0.0136685	0.0107179	AGTR2/EPHA7/INHBA/PI16/SEMA3D/SEMA3E/SFRP1/SFRP2/SLIT2/SLIT3/TNR	11
GO:0055001	BP	GO:0055001	muscle cell development	11/400	186/20488	0.00111222	0.0136685	0.0107179	AGTR2/ANK2/CASQ2/COMP/IGF1/LDB3/LMOD1/MYH11/PI16/SGCD/TNNT3	11
GO:0010881	BP	GO:0010881	regulation of cardiac muscle contraction by regulation of the release of sequestered calcium ion	4/400	24/20488	0.00111593	0.0136685	0.0107179	ANK2/ATP1A2/CASQ2/PLN	4
GO:1903010	BP	GO:1903010	regulation of bone development	4/400	24/20488	0.00111593	0.0136685	0.0107179	CLDN18/FBN1/GLI3/GREM1	4
GO:0030018	CC	GO:0030018	Z disc	9/400	132/20488	0.00115792	0.014084	0.0110437	ANK2/CASQ2/DES/JPH2/LDB3/NEXN/NOS1/SYNC/SYNPO2	9
GO:0005272	MF	GO:0005272	sodium channel activity	5/400	41/20488	0.00116284	0.014084	0.0110437	NALCN/SCN11A/SCN2B/SCN7A/SCN9A	5
GO:0043267	BP	GO:0043267	negative regulation of potassium ion transport	5/400	41/20488	0.00116284	0.014084	0.0110437	ADCYAP1/CASQ2/HTR2A/NOS1/VIP	5
GO:0140353	BP	GO:0140353	lipid export from cell	5/400	41/20488	0.00116284	0.014084	0.0110437	AGTR1/AGTR2/GALR1/INHBA/LEP	5
GO:0035418	BP	GO:0035418	protein localization to synapse	7/400	83/20488	0.00119151	0.014391	0.0112845	DLG2/GRIN2A/LGI1/NLGN1/NRXN1/RELN/SNAP25	7
GO:0006027	BP	GO:0006027	glycosaminoglycan catabolic process	6/400	61/20488	0.00119737	0.0144217	0.0113085	KERA/LYVE1/OGN/OMD/PRELP/VCAN	6
GO:0008406	BP	GO:0008406	gonad development	12/400	217/20488	0.00120354	0.0144559	0.0113353	ADCYAP1/FSHR/INHBA/LEP/LHCGR/MAS1/PGR/SFRP1/SFRP2/SLIT2/SLIT3/ZFPM2	12
GO:0060485	BP	GO:0060485	mesenchyme development	14/400	279/20488	0.00124468	0.0149087	0.0116904	ACTG2/BNC2/FGF10/FN1/GREM1/HAND1/HAND2/HTR2B/PHOX2B/SEMA3D/SEMA3E/SFRP1/SFRP2/ZFPM2	14
GO:0019722	BP	GO:0019722	calcium-mediated signaling	12/400	218/20488	0.0012518	0.0149496	0.0117224	AGTR1/ANK2/ATP1A2/CASQ2/GRIN2A/HTR2B/IGF1/JPH2/NOS1/PLN/SGCD/TRDN	12
GO:0007517	BP	GO:0007517	muscle organ development	18/400	410/20488	0.00125499	0.0149496	0.0117224	COL11A1/COL19A1/COL6A3/GREM1/HAND1/IGF1/JPH2/KCNK2/MEOX2/MYLK/MYOCD/PHOX2B/PI16/SGCD/SMYD1/SPEG/TCF23/ZFPM2	18
GO:0099565	BP	GO:0099565	chemical synaptic transmission, postsynaptic	8/400	108/20488	0.00126783	0.0150611	0.0118099	CHRNA3/DGKI/GRIN2A/NLGN1/NRXN1/NTSR1/RELN/RIMS1	8
GO:0045445	BP	GO:0045445	myoblast differentiation	7/400	84/20488	0.00127844	0.0151044	0.0118438	BOC/CMTM5/GREM1/IGF1/MYOCD/PRICKLE1/SMYD1	7
GO:0050886	BP	GO:0050886	endocrine process	7/400	84/20488	0.00127844	0.0151044	0.0118438	AGTR1/AGTR2/CMA1/GALR1/INHBA/LEP/OPRK1	7
GO:0005104	MF	GO:0005104	fibroblast growth factor receptor binding	4/400	25/20488	0.0013082	0.015414	0.0120866	FGF10/FGF5/FGF7/FLRT2	4
GO:0035630	BP	GO:0035630	bone mineralization involved in bone maturation	3/400	12/20488	0.00142526	0.0164978	0.0129365	GREM1/IGF1/LEP	3
GO:0060019	BP	GO:0060019	radial glial cell differentiation	3/400	12/20488	0.00142526	0.0164978	0.0129365	CDH2/FGF10/GLI3	3
GO:0097104	BP	GO:0097104	postsynaptic membrane assembly	3/400	12/20488	0.00142526	0.0164978	0.0129365	CDH2/NLGN1/NRXN1	3
GO:0099144	CC	GO:0099144	anchored component of synaptic membrane	3/400	12/20488	0.00142526	0.0164978	0.0129365	CNTN1/CNTN2/CNTN6	3
GO:0099150	BP	GO:0099150	regulation of postsynaptic specialization assembly	3/400	12/20488	0.00142526	0.0164978	0.0129365	GAP43/NRXN1/NTRK3	3
GO:0150052	BP	GO:0150052	regulation of postsynapse assembly	3/400	12/20488	0.00142526	0.0164978	0.0129365	GAP43/NRXN1/NTRK3	3
GO:0061387	BP	GO:0061387	regulation of extent of cell growth	8/400	110/20488	0.00142682	0.0164978	0.0129365	EPHA7/FN1/MAP1B/NTRK3/PLXNA4/SEMA3D/SEMA3E/TNR	8
GO:0070296	BP	GO:0070296	sarcoplasmic reticulum calcium ion transport	5/400	43/20488	0.00144682	0.0165963	0.0130137	ANK2/ATP1A2/CASQ2/PLN/TRDN	5
GO:0099054	BP	GO:0099054	presynapse assembly	5/400	43/20488	0.00144682	0.0165963	0.0130137	NLGN1/NRXN1/NTRK3/SLITRK2/SLITRK3	5
GO:1903170	BP	GO:1903170	negative regulation of calcium ion transmembrane transport	5/400	43/20488	0.00144682	0.0165963	0.0130137	ATP1A2/CASQ2/NTSR1/PLN/TRDN	5
GO:0051961	BP	GO:0051961	negative regulation of nervous system development	15/400	316/20488	0.00146956	0.0168127	0.0131834	ADCYAP1/CNTN2/EPHA7/GLI3/NGFR/NLGN1/NTRK3/PHOX2B/SEMA3D/SEMA3E/SLIT2/SPOCK1/SYT4/TNR/ZNF365	15
GO:0060740	BP	GO:0060740	prostate gland epithelium morphogenesis	4/400	26/20488	0.00152246	0.0173721	0.0136221	FGF10/SFRP1/SULF1/TNC	4
GO:0045600	BP	GO:0045600	positive regulation of fat cell differentiation	6/400	64/20488	0.00153959	0.0174917	0.0137158	HTR2A/LMO3/SFRP1/SFRP2/SULT1E1/ZBTB16	6
GO:0051924	BP	GO:0051924	regulation of calcium ion transport	13/400	254/20488	0.00154101	0.0174917	0.0137158	ADCYAP1R1/ANK2/ATP1A2/CACNA2D1/CASQ2/FGF14/GNAO1/JPH2/MYLK/NOS1/NTSR1/PLN/TRDN	13
GO:0003416	BP	GO:0003416	endochondral bone growth	5/400	44/20488	0.00160653	0.0181404	0.0142245	BNC2/COL14A1/COL6A3/COMP/DDR2	5
GO:0014047	BP	GO:0014047	glutamate secretion	5/400	44/20488	0.00160653	0.0181404	0.0142245	NTSR1/PPFIA2/RIMS1/SNAP25/SYT4	5
GO:0045665	BP	GO:0045665	negative regulation of neuron differentiation	12/400	225/20488	0.00163642	0.0184299	0.0144515	CNTN2/EPHA7/GLI3/NGFR/NLGN1/PHOX2B/SEMA3D/SEMA3E/SLIT2/SPOCK1/TNR/ZNF365	12
GO:0007189	BP	GO:0007189	adenylate cyclase-activating G protein-coupled receptor signaling pathway	9/400	139/20488	0.00166074	0.0186487	0.014623	ADCYAP1/ADRB3/FSHR/GALR1/GPR26/LHCGR/NOS1/PLN/VIP	9
GO:0006026	BP	GO:0006026	aminoglycan catabolic process	6/400	65/20488	0.00166875	0.0186487	0.014623	KERA/LYVE1/OGN/OMD/PRELP/VCAN	6
GO:0006940	BP	GO:0006940	regulation of smooth muscle contraction	6/400	65/20488	0.00166875	0.0186487	0.014623	ATP1A2/CHRM2/CHRNA3/CNN1/MYOCD/TACR1	6
GO:0034103	BP	GO:0034103	regulation of tissue remodeling	7/400	88/20488	0.00167687	0.0186913	0.0146565	CARTPT/CLDN18/GREM1/HAND2/LEP/SFRP1/THBS4	7
GO:0035051	BP	GO:0035051	cardiocyte differentiation	10/400	167/20488	0.00168369	0.0187192	0.0146783	AGTR2/GREM1/HAND2/IGF1/MYH11/MYOCD/NOX4/PI16/PRICKLE1/SGCD	10
GO:0048640	BP	GO:0048640	negative regulation of developmental growth	8/400	113/20488	0.00169455	0.0187918	0.0147352	EPHA7/KCNK2/PI16/SEMA3D/SEMA3E/SFRP1/SFRP2/TNR	8
GO:0015077	MF	GO:0015077	monovalent inorganic cation transmembrane transporter activity	17/400	388/20488	0.00173292	0.0191682	0.0150305	ABCC9/ATP1A2/KCNA1/KCNB1/KCND2/KCNK2/KCNK3/KCNMB1/KCNQ5/KCNT2/NALCN/SCN11A/SCN2B/SCN7A/SCN9A/SLC5A7/SNAP25	17
GO:0001964	BP	GO:0001964	startle response	4/400	27/20488	0.00175999	0.019271	0.015111	GRIN2A/KCNA1/NRXN1/PENK	4
GO:0001968	MF	GO:0001968	fibronectin binding	4/400	27/20488	0.00175999	0.019271	0.015111	CCDC80/MYOC/SFRP2/SSC5D	4
GO:0045499	MF	GO:0045499	chemorepellent activity	4/400	27/20488	0.00175999	0.019271	0.015111	EPHA7/FLRT2/SEMA3D/SEMA3E	4
GO:0045671	BP	GO:0045671	negative regulation of osteoclast differentiation	4/400	27/20488	0.00175999	0.019271	0.015111	CARTPT/CLDN18/FBN1/SFRP1	4
GO:0072503	BP	GO:0072503	cellular divalent inorganic cation homeostasis	20/400	493/20488	0.0017767	0.019405	0.0152161	ADCYAP1/ADCYAP1R1/AGTR1/ANK2/ATP1A2/ATP2B3/CACNA2D1/CASQ2/GALR1/GRIN2A/HTR2A/HTR2B/JPH2/KCNK3/NOS1/NTSR1/PLN/RIC3/TACR1/TRDN	20
GO:0030282	BP	GO:0030282	bone mineralization	8/400	114/20488	0.00179212	0.0194753	0.0152712	ASPN/COMP/DDR2/GREM1/IGF1/LEP/MGP/OMD	8
GO:0060349	BP	GO:0060349	bone morphogenesis	8/400	114/20488	0.00179212	0.0194753	0.0152712	COL14A1/COL6A3/COMP/GLI3/MMP16/PAPPA2/SFRP2/SFRP4	8
GO:0015800	BP	GO:0015800	acidic amino acid transport	6/400	66/20488	0.00180597	0.0195767	0.0153507	ATP1A2/NTSR1/PPFIA2/RIMS1/SNAP25/SYT4	6
GO:0002087	BP	GO:0002087	regulation of respiratory gaseous exchange by nervous system process	3/400	13/20488	0.00182614	0.0196969	0.015445	ATP1A2/NLGN1/PHOX2B	3
GO:0010763	BP	GO:0010763	positive regulation of fibroblast migration	3/400	13/20488	0.00182614	0.0196969	0.015445	AKAP12/DDR2/PAK3	3
GO:0010469	BP	GO:0010469	regulation of signaling receptor activity	10/400	169/20488	0.00183894	0.0197857	0.0155146	AGTR2/DLG2/EPGN/GREM1/GRIA2/GRIA3/GRIN2A/NLGN1/PATE4/RELN	10
GO:0014033	BP	GO:0014033	neural crest cell differentiation	7/400	90/20488	0.00190921	0.02039	0.0159885	FN1/HAND2/HTR2B/PHOX2B/SEMA3D/SEMA3E/SFRP1	7
GO:0043255	BP	GO:0043255	regulation of carbohydrate biosynthetic process	7/400	90/20488	0.00190921	0.02039	0.0159885	ADCYAP1R1/ADIPOQ/IGF1/LEP/LHCGR/MAS1/NTSR1	7
GO:0046849	BP	GO:0046849	bone remodeling	7/400	90/20488	0.00190921	0.02039	0.0159885	CARTPT/CLDN18/GDF5/GREM1/LEP/NOX4/SFRP1	7
GO:0048662	BP	GO:0048662	negative regulation of smooth muscle cell proliferation	6/400	67/20488	0.00195157	0.0207912	0.016303	ADIPOQ/CNN1/MYOCD/NPR3/OGN/VIP	6
GO:0045776	BP	GO:0045776	negative regulation of blood pressure	5/400	46/20488	0.00196427	0.0208751	0.0163689	ADIPOQ/ADRB3/AGTR2/NOS1/NTSR1	5
GO:0003205	BP	GO:0003205	cardiac chamber development	10/400	171/20488	0.00200556	0.0209719	0.0164448	ANK2/COL11A1/HAND1/HAND2/KCNK2/MYOCD/SFRP2/SLIT2/SLIT3/ZFPM2	10
GO:0051047	BP	GO:0051047	positive regulation of secretion	18/400	428/20488	0.00201255	0.0209719	0.0164448	ADCYAP1/AGTR2/AKAP12/CARTPT/GALR1/HTR2B/IGF1/INHBA/KCNB1/LEP/NLGN1/NTSR1/OPRK1/POSTN/PRL/SYT4/SYT9/VIP	18
GO:0031674	CC	GO:0031674	I band	9/400	143/20488	0.00201855	0.0209719	0.0164448	ANK2/CASQ2/DES/JPH2/LDB3/NEXN/NOS1/SYNC/SYNPO2	9
GO:0005184	MF	GO:0005184	neuropeptide hormone activity	4/400	28/20488	0.00202203	0.0209719	0.0164448	ADCYAP1/CARTPT/PENK/VIP	4
GO:0007205	BP	GO:0007205	protein kinase C-activating G protein-coupled receptor signaling pathway	4/400	28/20488	0.00202203	0.0209719	0.0164448	DGKB/DGKI/GAP43/HTR2B	4
GO:0018146	BP	GO:0018146	keratan sulfate biosynthetic process	4/400	28/20488	0.00202203	0.0209719	0.0164448	KERA/OGN/OMD/PRELP	4
GO:0034698	BP	GO:0034698	response to gonadotropin	4/400	28/20488	0.00202203	0.0209719	0.0164448	FSHR/INHBA/LHCGR/MAS1	4
GO:0060512	BP	GO:0060512	prostate gland morphogenesis	4/400	28/20488	0.00202203	0.0209719	0.0164448	FGF10/SFRP1/SULF1/TNC	4
GO:1902932	BP	GO:1902932	positive regulation of alcohol biosynthetic process	4/400	28/20488	0.00202203	0.0209719	0.0164448	ADCYAP1R1/LHCGR/MAS1/NTSR1	4
GO:2000463	BP	GO:2000463	positive regulation of excitatory postsynaptic potential	4/400	28/20488	0.00202203	0.0209719	0.0164448	NLGN1/NRXN1/RELN/RIMS1	4
GO:0015850	BP	GO:0015850	organic hydroxy compound transport	13/400	262/20488	0.00202657	0.0209719	0.0164448	ADIPOQ/AGTR1/AGTR2/CARTPT/GALR1/HTR2A/KCNB1/LEP/NOS1/OPRK1/SYT4/SYT9/VIP	13
GO:0045638	BP	GO:0045638	negative regulation of myeloid cell differentiation	7/400	91/20488	0.00203435	0.0210023	0.0164686	ADIPOQ/CARTPT/CLDN18/FBN1/INHBA/SFRP1/ZBTB16	7
GO:0050839	MF	GO:0050839	cell adhesion molecule binding	20/400	499/20488	0.00204494	0.0210536	0.0165088	CALD1/CDH10/CDH19/CDH2/COMP/CTNNA3/FAP/FBN1/FN1/HMCN1/IGF1/ITGBL1/LRRC4C/NLGN1/NRXN1/POSTN/PTPRZ1/SFRP2/THBS4/TNXB	20
GO:0046677	BP	GO:0046677	response to antibiotic	15/400	327/20488	0.00204903	0.0210536	0.0165088	ADCYAP1/ADCYAP1R1/ADIPOQ/AOC3/CDO1/CLDN18/CYP1B1/GNAO1/GRIN2A/KCNMB1/LEP/NTRK3/OPRK1/PENK/TNC	15
GO:0042277	MF	GO:0042277	peptide binding	14/400	295/20488	0.00209354	0.02146	0.0168275	ADCYAP1R1/BCHE/CCKAR/CMA1/GALR1/GRIA2/GRIA3/GRIN2A/INHBA/MAS1/NGFR/NLGN1/NPR3/OPRK1	14
GO:0030594	MF	GO:0030594	neurotransmitter receptor activity	8/400	117/20488	0.00211167	0.0215948	0.0169332	CHRM2/CHRNA3/GABRG2/GRIA2/GRIA3/GRIN2A/HTR2A/HTR2B	8
GO:0003779	MF	GO:0003779	actin binding	18/400	431/20488	0.00217027	0.0221418	0.0173621	ABRA/ADD2/ANTXR1/CALD1/CNN1/CTNNA3/KLHL4/LDB3/LMOD1/MAP1B/MYH11/MYH2/MYH8/MYLK/NEXN/SYNPO2/TNNT3/TNS1	18
GO:0055002	BP	GO:0055002	striated muscle cell development	10/400	173/20488	0.00218414	0.0222311	0.0174321	AGTR2/CASQ2/COMP/IGF1/LDB3/LMOD1/MYH11/PI16/SGCD/TNNT3	10
GO:0050771	BP	GO:0050771	negative regulation of axonogenesis	6/400	69/20488	0.00226922	0.0229712	0.0180125	EPHA7/NGFR/SEMA3D/SEMA3E/SLIT2/TNR	6
GO:0035358	BP	GO:0035358	regulation of peroxisome proliferator activated receptor signaling pathway	3/400	14/20488	0.00229072	0.0229712	0.0180125	LEP/LMO3/PTGIS	3
GO:0038166	BP	GO:0038166	angiotensin-activated signaling pathway	3/400	14/20488	0.00229072	0.0229712	0.0180125	AGTR1/AGTR2/MAS1	3
GO:0048266	BP	GO:0048266	behavioral response to pain	3/400	14/20488	0.00229072	0.0229712	0.0180125	PIRT/SCN9A/THBS4	3
GO:0003073	BP	GO:0003073	regulation of systemic arterial blood pressure	7/400	93/20488	0.0023036	0.0229712	0.0180125	ADAMTS16/ADRB3/AGTR1/AGTR2/CMA1/NTSR1/POSTN	7
GO:0033273	BP	GO:0033273	response to vitamin	7/400	93/20488	0.0023036	0.0229712	0.0180125	BCHE/LEP/MAP1B/PENK/POSTN/SFRP1/TNC	7
GO:0003016	BP	GO:0003016	respiratory system process	4/400	29/20488	0.00230984	0.0229712	0.0180125	ATP1A2/CCBE1/NLGN1/PHOX2B	4
GO:0010644	BP	GO:0010644	cell communication by electrical coupling	4/400	29/20488	0.00230984	0.0229712	0.0180125	ATP1A2/CASQ2/KCNA1/TRDN	4
GO:0010882	BP	GO:0010882	regulation of cardiac muscle contraction by calcium ion signaling	4/400	29/20488	0.00230984	0.0229712	0.0180125	ANK2/ATP1A2/CASQ2/PLN	4
GO:0060536	BP	GO:0060536	cartilage morphogenesis	4/400	29/20488	0.00230984	0.0229712	0.0180125	COL14A1/COL6A3/HAND1/HAND2	4
GO:0016339	BP	GO:0016339	calcium-dependent cell-cell adhesion via plasma membrane cell adhesion molecules	5/400	48/20488	0.00237695	0.0234771	0.0184092	CDH10/CDH19/CDH2/NLGN1/PCDHB6	5
GO:0030850	BP	GO:0030850	prostate gland development	5/400	48/20488	0.00237695	0.0234771	0.0184092	FGF10/GLI3/SFRP1/SULF1/TNC	5
GO:0046850	BP	GO:0046850	regulation of bone remodeling	5/400	48/20488	0.00237695	0.0234771	0.0184092	CARTPT/CLDN18/GREM1/LEP/SFRP1	5
GO:1902414	BP	GO:1902414	protein localization to cell junction	7/400	94/20488	0.00244812	0.0241251	0.0189173	DLG2/GRIN2A/LGI1/NLGN1/NRXN1/RELN/SNAP25	7
GO:0001936	BP	GO:0001936	regulation of endothelial cell proliferation	10/400	176/20488	0.00247581	0.0243426	0.0190879	AGTR1/HTR2B/LEP/MIR2355/NGFR/PRL/SCG2/SULF1/THBS4/VIP	10
GO:1903532	BP	GO:1903532	positive regulation of secretion by cell	17/400	403/20488	0.00257142	0.025175	0.0197405	ADCYAP1/AGTR2/AKAP12/CARTPT/GALR1/HTR2B/IGF1/INHBA/KCNB1/LEP/NLGN1/NTSR1/OPRK1/POSTN/SYT4/SYT9/VIP	17
GO:0070382	CC	GO:0070382	exocytic vesicle	11/400	207/20488	0.00259369	0.025175	0.0197405	DGKI/GRIN2A/IGF1/OPRK1/PENK/RAB3C/SNAP25/SNAP91/SV2B/SYT4/SYT9	11
GO:0017046	MF	GO:0017046	peptide hormone binding	5/400	49/20488	0.00260536	0.025175	0.0197405	ADCYAP1R1/CCKAR/GALR1/INHBA/NPR3	5
GO:0043209	CC	GO:0043209	myelin sheath	5/400	49/20488	0.00260536	0.025175	0.0197405	CNTN2/GNAO1/MPDZ/PLP1/PMP2	5
GO:0048546	BP	GO:0048546	digestive tract morphogenesis	5/400	49/20488	0.00260536	0.025175	0.0197405	FGF10/GLI3/RBPMS2/SFRP1/SFRP2	5
GO:0051048	BP	GO:0051048	negative regulation of secretion	12/400	238/20488	0.00260792	0.025175	0.0197405	ADIPOQ/AGTR2/CARTPT/CIDEA/FN1/INHBA/KCNB1/LEP/OPRK1/SFRP1/SSC5D/SYT4	12
GO:0050769	BP	GO:0050769	positive regulation of neurogenesis	19/400	474/20488	0.00261714	0.025175	0.0197405	ADCYAP1/BEND6/CNTN1/FN1/GDF5/GLI3/MAP1B/NGFR/NLGN1/NTRK3/PAK3/PHOX2B/PLXNA4/PTPRZ1/RELN/RIMS1/SLIT2/SYT4/ZNF365	19
GO:0044291	CC	GO:0044291	cell-cell contact zone	6/400	71/20488	0.00262433	0.025175	0.0197405	ANK2/ATP1A2/CDH2/CTNNA3/DES/PCDH9	6
GO:0050795	BP	GO:0050795	regulation of behavior	6/400	71/20488	0.00262433	0.025175	0.0197405	HTR2B/NLGN1/NRXN1/OPRK1/PENK/RELN	6
GO:0051057	BP	GO:0051057	positive regulation of small GTPase mediated signal transduction	6/400	71/20488	0.00262433	0.025175	0.0197405	ABRA/ADCYAP1R1/DGKI/FGF10/IGF1/RELN	6
GO:1904427	BP	GO:1904427	positive regulation of calcium ion transmembrane transport	6/400	71/20488	0.00262433	0.025175	0.0197405	ANK2/CACNA2D1/FGF14/JPH2/NTSR1/TRDN	6
GO:0048705	BP	GO:0048705	skeletal system morphogenesis	12/400	239/20488	0.0026988	0.0258322	0.0202559	COL11A1/COL14A1/COL6A3/COMP/GLI3/GREM1/MGP/MMP16/PAPPA2/SFRP1/SFRP2/SFRP4	12
GO:0045666	BP	GO:0045666	positive regulation of neuron differentiation	16/400	371/20488	0.00273765	0.0261463	0.0205022	ADCYAP1/BEND6/CNTN1/FN1/GDF5/MAP1B/NGFR/NLGN1/NTRK3/PAK3/PHOX2B/PLXNA4/RELN/RIMS1/SLIT2/SYT4	16
GO:0006835	BP	GO:0006835	dicarboxylic acid transport	7/400	96/20488	0.002758	0.0262037	0.0205472	ATP1A2/NTSR1/PPFIA2/RIMS1/SLC26A9/SNAP25/SYT4	7
GO:0030516	BP	GO:0030516	regulation of axon extension	7/400	96/20488	0.002758	0.0262037	0.0205472	FN1/MAP1B/NTRK3/PLXNA4/SEMA3D/SEMA3E/TNR	7
GO:0048754	BP	GO:0048754	branching morphogenesis of an epithelial tube	9/400	150/20488	0.00279062	0.0262037	0.0205472	ADAMTS16/AGTR2/FGF10/GLI3/PGR/SEMA3E/SFRP2/SLIT2/TNC	9
GO:0048736	BP	GO:0048736	appendage development	10/400	179/20488	0.00279792	0.0262037	0.0205472	COMP/FGF10/GDF5/GLI3/GREM1/HAND2/MEOX2/RAX/SFRP2/ZBTB16	10
GO:0060173	BP	GO:0060173	limb development	10/400	179/20488	0.00279792	0.0262037	0.0205472	COMP/FGF10/GDF5/GLI3/GREM1/HAND2/MEOX2/RAX/SFRP2/ZBTB16	10
GO:0060193	BP	GO:0060193	positive regulation of lipase activity	6/400	72/20488	0.00281676	0.0262037	0.0205472	ADCYAP1R1/AGTR1/GPIHBP1/HTR2A/HTR2B/NTRK3	6
GO:0005523	MF	GO:0005523	tropomyosin binding	3/400	15/20488	0.00282222	0.0262037	0.0205472	CALD1/LMOD1/TNNT3	3
GO:0005859	CC	GO:0005859	muscle myosin complex	3/400	15/20488	0.00282222	0.0262037	0.0205472	MYH11/MYH2/MYH8	3
GO:0015271	MF	GO:0015271	outward rectifier potassium channel activity	3/400	15/20488	0.00282222	0.0262037	0.0205472	KCND2/KCNK2/KCNT2	3
GO:0032274	BP	GO:0032274	gonadotropin secretion	3/400	15/20488	0.00282222	0.0262037	0.0205472	INHBA/LEP/OPRK1	3
GO:0033268	CC	GO:0033268	node of Ranvier	3/400	15/20488	0.00282222	0.0262037	0.0205472	CNTN2/MYOC/SPOCK1	3
GO:0051280	BP	GO:0051280	negative regulation of release of sequestered calcium ion into cytosol	3/400	15/20488	0.00282222	0.0262037	0.0205472	CASQ2/NTSR1/TRDN	3
GO:1905874	BP	GO:1905874	regulation of postsynaptic density organization	3/400	15/20488	0.00282222	0.0262037	0.0205472	CDH2/NRXN1/NTRK3	3
GO:0014704	CC	GO:0014704	intercalated disc	5/400	50/20488	0.00284927	0.0263421	0.0206557	ANK2/ATP1A2/CDH2/CTNNA3/DES	5
GO:0045104	BP	GO:0045104	intermediate filament cytoskeleton organization	5/400	50/20488	0.00284927	0.0263421	0.0206557	DES/INA/NEFM/PRPH/SYNM	5
GO:0051928	BP	GO:0051928	positive regulation of calcium ion transport	8/400	123/20488	0.00288419	0.0266082	0.0208644	ADCYAP1R1/ANK2/CACNA2D1/FGF14/JPH2/MYLK/NTSR1/TRDN	8
GO:0006942	BP	GO:0006942	regulation of striated muscle contraction	7/400	97/20488	0.0029238	0.0269163	0.021106	ANK2/ATP1A2/CASQ2/CTNNA3/NOS1/PLN/TNNT3	7
GO:0070838	BP	GO:0070838	divalent metal ion transport	19/400	479/20488	0.00293631	0.0269742	0.0211514	ADCYAP1R1/ANK2/ATP1A2/ATP2B3/CACNA2D1/CASQ2/FGF14/GNAO1/GPM6A/GRIN2A/HTR2A/HTR2B/JPH2/MYLK/NALCN/NOS1/NTSR1/PLN/TRDN	19
GO:0003401	BP	GO:0003401	axis elongation	4/400	31/20488	0.00296765	0.0271471	0.021287	FGF10/SFRP1/SFRP2/TNC	4
GO:0051955	BP	GO:0051955	regulation of amino acid transport	4/400	31/20488	0.00296765	0.0271471	0.021287	ATP1A2/LEP/NTSR1/SYT4	4
GO:0048015	BP	GO:0048015	phosphatidylinositol-mediated signaling	10/400	181/20488	0.00303067	0.0276652	0.0216932	FSHR/HTR2A/HTR2B/IGF1/LEP/MYOC/NPR3/NTRK3/PIRT/RELN	10
GO:0008328	CC	GO:0008328	ionotropic glutamate receptor complex	5/400	51/20488	0.00310926	0.0282636	0.0221625	DLG2/GRIA2/GRIA3/GRIN2A/NLGN1	5
GO:0031103	BP	GO:0031103	axon regeneration	5/400	51/20488	0.00310926	0.0282636	0.0221625	GAP43/MAP1B/NTRK3/TNC/TNR	5
GO:0098839	CC	GO:0098839	postsynaptic density membrane	6/400	74/20488	0.00323308	0.0293277	0.0229968	DGKI/DLG2/EPHA7/GRIN2A/LRRC4C/SLITRK3	6
GO:0010770	BP	GO:0010770	positive regulation of cell morphogenesis involved in differentiation	9/400	154/20488	0.00332673	0.0301142	0.0236135	FN1/MAP1B/MYOC/NGFR/NTRK3/PAK3/PLXNA4/RELN/SLIT2	9
GO:0055078	BP	GO:0055078	sodium ion homeostasis	5/400	52/20488	0.00338593	0.0305862	0.0239837	AGTR1/AGTR2/ATP1A2/C7/SCN7A	5
GO:0048017	BP	GO:0048017	inositol lipid-mediated signaling	10/400	184/20488	0.00340848	0.0306076	0.0240005	FSHR/HTR2A/HTR2B/IGF1/LEP/MYOC/NPR3/NTRK3/PIRT/RELN	10
GO:0044065	BP	GO:0044065	regulation of respiratory system process	3/400	16/20488	0.0034236	0.0306076	0.0240005	ATP1A2/NLGN1/PHOX2B	3
GO:0070593	BP	GO:0070593	dendrite self-avoidance	3/400	16/20488	0.0034236	0.0306076	0.0240005	CNTN2/CNTN6/NEXN	3
GO:0098688	CC	GO:0098688	parallel fiber to Purkinje cell synapse	3/400	16/20488	0.0034236	0.0306076	0.0240005	CADM3/CNTN6/GRIA3	3
GO:2000846	BP	GO:2000846	regulation of corticosteroid hormone secretion	3/400	16/20488	0.0034236	0.0306076	0.0240005	AGTR1/AGTR2/GALR1	3
GO:0072511	BP	GO:0072511	divalent inorganic cation transport	19/400	486/20488	0.00343734	0.0306673	0.0240472	ADCYAP1R1/ANK2/ATP1A2/ATP2B3/CACNA2D1/CASQ2/FGF14/GNAO1/GPM6A/GRIN2A/HTR2A/HTR2B/JPH2/MYLK/NALCN/NOS1/NTSR1/PLN/TRDN	19
GO:0055024	BP	GO:0055024	regulation of cardiac muscle tissue development	7/400	100/20488	0.00346723	0.0307293	0.0240959	GREM1/IGF1/JPH2/KCNK2/MYOCD/PI16/ZFPM2	7
GO:0060079	BP	GO:0060079	excitatory postsynaptic potential	7/400	100/20488	0.00346723	0.0307293	0.0240959	CHRNA3/DGKI/GRIN2A/NLGN1/NRXN1/RELN/RIMS1	7
GO:0060840	BP	GO:0060840	artery development	7/400	100/20488	0.00346723	0.0307293	0.0240959	COMP/GLI3/HAND2/LEP/MYLK/MYOCD/PRICKLE1	7
GO:0010977	BP	GO:0010977	negative regulation of neuron projection development	9/400	155/20488	0.00347264	0.0307293	0.0240959	EPHA7/NGFR/NLGN1/SEMA3D/SEMA3E/SLIT2/SPOCK1/TNR/ZNF365	9
GO:0002027	BP	GO:0002027	regulation of heart rate	7/400	101/20488	0.00366445	0.0322993	0.025327	AGTR2/ANK2/CACNA2D1/CASQ2/CTNNA3/PLN/SCN2B	7
GO:0022029	BP	GO:0022029	telencephalon cell migration	5/400	53/20488	0.00367986	0.0322993	0.025327	CNTN2/GLI3/RELN/SLIT2/TNR	5
GO:0045661	BP	GO:0045661	regulation of myoblast differentiation	5/400	53/20488	0.00367986	0.0322993	0.025327	BOC/CMTM5/MYOCD/PRICKLE1/SMYD1	5
GO:0098878	CC	GO:0098878	neurotransmitter receptor complex	5/400	53/20488	0.00367986	0.0322993	0.025327	DLG2/GRIA2/GRIA3/GRIN2A/NLGN1	5
GO:0042310	BP	GO:0042310	vasoconstriction	6/400	76/20488	0.0036936	0.0323309	0.0253517	AGTR1/ATP1A2/COMP/HTR2A/HTR2B/LEP	6
GO:0010976	BP	GO:0010976	positive regulation of neuron projection development	13/400	281/20488	0.00369836	0.0323309	0.0253517	ADCYAP1/CNTN1/FN1/MAP1B/NGFR/NLGN1/NTRK3/PAK3/PLXNA4/RELN/RIMS1/SLIT2/SYT4	13
GO:0042339	BP	GO:0042339	keratan sulfate metabolic process	4/400	33/20488	0.00374304	0.0326484	0.0256007	KERA/OGN/OMD/PRELP	4
GO:0021537	BP	GO:0021537	telencephalon development	12/400	249/20488	0.00375728	0.0326484	0.0256007	CDH2/CNTN2/CRTAC1/EPHA5/GLI3/INHBA/KCNA1/MAS1/PLXNA4/RELN/SLIT2/TNR	12
GO:0045926	BP	GO:0045926	negative regulation of growth	12/400	249/20488	0.00375728	0.0326484	0.0256007	AGTR2/EPHA7/INHBA/KCNK2/PI16/SEMA3D/SEMA3E/SFRP1/SFRP2/SLIT2/SLIT3/TNR	12
GO:0045121	CC	GO:0045121	membrane raft	14/400	315/20488	0.00377867	0.0327686	0.0256949	ADCYAP1R1/ADD2/ANK2/ATP1A2/CDH2/CHRNA3/CNTN1/HTR2A/KCND2/NOS1/NTSR1/PTGIS/SULF1/TNR	14
GO:0001823	BP	GO:0001823	mesonephros development	7/400	102/20488	0.00387009	0.0333612	0.0261596	ADAMTS16/AGTR2/FGF10/GLI3/SFRP1/SLIT2/ZBTB16	7
GO:0005796	CC	GO:0005796	Golgi lumen	7/400	102/20488	0.00387009	0.0333612	0.0261596	KERA/MMP16/MUC15/OGN/OMD/PRELP/VCAN	7
GO:0042626	MF	GO:0042626	ATPase-coupled transmembrane transporter activity	7/400	102/20488	0.00387009	0.0333612	0.0261596	ABCA6/ABCA8/ABCA9/ABCB5/ABCC9/ATP1A2/ATP2B3	7
GO:0098857	CC	GO:0098857	membrane microdomain	14/400	316/20488	0.00388571	0.0334295	0.0262131	ADCYAP1R1/ADD2/ANK2/ATP1A2/CDH2/CHRNA3/CNTN1/HTR2A/KCND2/NOS1/NTSR1/PTGIS/SULF1/TNR	14
GO:0048678	BP	GO:0048678	response to axon injury	6/400	77/20488	0.00394131	0.0338406	0.0265355	GAP43/KCNK2/MAP1B/NTRK3/TNC/TNR	6
GO:0030136	CC	GO:0030136	clathrin-coated vesicle	10/400	188/20488	0.00396945	0.0340149	0.0266722	ASTN1/CHRM2/CLVS2/EPGN/SFTPA1/SFTPB/SFTPC/SLC18A3/SNAP91/SYT9	10
GO:1902106	BP	GO:1902106	negative regulation of leukocyte differentiation	7/400	103/20488	0.00408437	0.0345662	0.0271045	ADIPOQ/CARTPT/CLDN18/FBN1/GLI3/INHBA/SFRP1	7
GO:0005005	MF	GO:0005005	transmembrane-ephrin receptor activity	3/400	17/20488	0.00409756	0.0345662	0.0271045	EPHA5/EPHA6/EPHA7	3
GO:0006883	BP	GO:0006883	cellular sodium ion homeostasis	3/400	17/20488	0.00409756	0.0345662	0.0271045	AGTR2/ATP1A2/C7	3
GO:0035930	BP	GO:0035930	corticosteroid hormone secretion	3/400	17/20488	0.00409756	0.0345662	0.0271045	AGTR1/AGTR2/GALR1	3
GO:0035988	BP	GO:0035988	chondrocyte proliferation	3/400	17/20488	0.00409756	0.0345662	0.0271045	COMP/DDR2/MMP16	3
GO:0042599	CC	GO:0042599	lamellar body	3/400	17/20488	0.00409756	0.0345662	0.0271045	SFTPA1/SFTPB/SFTPC	3
GO:0051284	BP	GO:0051284	positive regulation of sequestering of calcium ion	3/400	17/20488	0.00409756	0.0345662	0.0271045	CASQ2/NTSR1/TRDN	3
GO:0098918	MF	GO:0098918	structural constituent of synapse	3/400	17/20488	0.00409756	0.0345662	0.0271045	DLG2/INA/PPFIA2	3
GO:0001540	MF	GO:0001540	amyloid-beta binding	6/400	78/20488	0.0042011	0.035234	0.0276281	BCHE/GRIA2/GRIA3/GRIN2A/NGFR/NLGN1	6
GO:0008306	BP	GO:0008306	associative learning	6/400	78/20488	0.0042011	0.035234	0.0276281	ATP1A2/GRIN2A/OPRK1/RELN/SNAP25/TNR	6
GO:0021954	BP	GO:0021954	central nervous system neuron development	6/400	78/20488	0.0042011	0.035234	0.0276281	CNTN2/DCLK1/LEP/PHOX2B/PLXNA4/SLIT2	6
GO:1903305	BP	GO:1903305	regulation of regulated secretory pathway	9/400	160/20488	0.00427928	0.0356944	0.0279891	CHRM2/DGKI/HTR2A/KCNB1/NLGN1/PPFIA2/RIMS1/SYT4/SYT9	9
GO:2000241	BP	GO:2000241	regulation of reproductive process	9/400	160/20488	0.00427928	0.0356944	0.0279891	IGF1/INHBA/NRK/SFRP1/SPINK13/SULF1/TACR1/VIP/ZFPM2	9
GO:0007218	BP	GO:0007218	neuropeptide signaling pathway	7/400	104/20488	0.00430751	0.0356944	0.0279891	ADCYAP1/CARTPT/GALR1/NTSR1/OPRK1/PENK/SORCS1	7
GO:0014812	BP	GO:0014812	muscle cell migration	7/400	104/20488	0.00430751	0.0356944	0.0279891	ADIPOQ/IGF1/MYOCD/NOX4/POSTN/SLIT2/THBS4	7
GO:0042165	MF	GO:0042165	neurotransmitter binding	5/400	55/20488	0.00432185	0.0356944	0.0279891	BCHE/CHRNA3/HTR2A/HTR2B/SLC5A7	5
GO:0043113	BP	GO:0043113	receptor clustering	5/400	55/20488	0.00432185	0.0356944	0.0279891	CDH2/DLG2/NLGN1/NRXN1/RELN	5
GO:0097120	BP	GO:0097120	receptor localization to synapse	5/400	55/20488	0.00432185	0.0356944	0.0279891	DLG2/LGI1/NLGN1/RELN/SNAP25	5
GO:0098900	BP	GO:0098900	regulation of action potential	5/400	55/20488	0.00432185	0.0356944	0.0279891	ANK2/CACNA2D1/CTNNA3/KCNB1/NTSR1	5
GO:0001935	BP	GO:0001935	endothelial cell proliferation	10/400	191/20488	0.00443621	0.0363654	0.0285153	AGTR1/HTR2B/LEP/MIR2355/NGFR/PRL/SCG2/SULF1/THBS4/VIP	10
GO:0008021	CC	GO:0008021	synaptic vesicle	10/400	191/20488	0.00443621	0.0363654	0.0285153	DGKI/GRIN2A/OPRK1/PENK/RAB3C/SNAP25/SNAP91/SV2B/SYT4/SYT9	10
GO:0042476	BP	GO:0042476	odontogenesis	8/400	132/20488	0.00443664	0.0363654	0.0285153	ASPN/FGF10/GLI3/GNAO1/HAND1/HAND2/INHBA/TNC	8
GO:0055007	BP	GO:0055007	cardiac muscle cell differentiation	8/400	132/20488	0.00443664	0.0363654	0.0285153	AGTR2/GREM1/IGF1/MYH11/MYOCD/NOX4/PI16/SGCD	8
GO:0045913	BP	GO:0045913	positive regulation of carbohydrate metabolic process	6/400	79/20488	0.00447333	0.0365969	0.0286968	ADCYAP1R1/HTR2A/IGF1/LHCGR/MAS1/NTSR1	6
GO:0033218	MF	GO:0033218	amide binding	15/400	356/20488	0.00453875	0.0370622	0.0290617	ACADL/ADCYAP1R1/BCHE/CCKAR/CMA1/GALR1/GRIA2/GRIA3/GRIN2A/INHBA/MAS1/NGFR/NLGN1/NPR3/OPRK1	15
GO:0060562	BP	GO:0060562	epithelial tube morphogenesis	14/400	322/20488	0.00458102	0.037337	0.0292772	ADAMTS16/AGTR2/EPHA7/FGF10/GLI3/HAND1/HAND2/PGR/PRICKLE1/SEMA3E/SFRP1/SFRP2/SLIT2/TNC	14
GO:0021955	BP	GO:0021955	central nervous system neuron axonogenesis	4/400	35/20488	0.00464527	0.0377897	0.0296321	DCLK1/PHOX2B/PLXNA4/SLIT2	4
GO:0021885	BP	GO:0021885	forebrain cell migration	5/400	56/20488	0.00467108	0.0378575	0.0296853	CNTN2/GLI3/RELN/SLIT2/TNR	5
GO:0060688	BP	GO:0060688	regulation of morphogenesis of a branching structure	5/400	56/20488	0.00467108	0.0378575	0.0296853	AGTR2/FGF10/FGF7/SFRP1/SULF1	5
GO:2001023	BP	GO:2001023	regulation of response to drug	7/400	106/20488	0.00478133	0.0386788	0.0303293	ATP1A2/CHRNA3/GALR1/HTR2A/OPRK1/SYT4/SYT9	7
GO:0048863	BP	GO:0048863	stem cell differentiation	12/400	257/20488	0.00482554	0.0389638	0.0305528	BCHE/FN1/GPM6A/GREM1/HAND2/HTR2B/MYOCD/PHOX2B/PRICKLE1/SEMA3D/SEMA3E/SFRP1	12
GO:0048557	BP	GO:0048557	embryonic digestive tract morphogenesis	3/400	18/20488	0.00484656	0.0389883	0.030572	FGF10/GLI3/RBPMS2	3
GO:0071371	BP	GO:0071371	cellular response to gonadotropin stimulus	3/400	18/20488	0.00484656	0.0389883	0.030572	FSHR/INHBA/LHCGR	3
GO:0050905	BP	GO:0050905	neuromuscular process	7/400	107/20488	0.00503245	0.0404087	0.0316858	COMP/GPR88/GRIN2A/KCNA1/NRXN1/PENK/TNR	7
GO:0014032	BP	GO:0014032	neural crest cell development	6/400	81/20488	0.00505648	0.0405266	0.0317782	FN1/HAND2/HTR2B/PHOX2B/SEMA3D/SEMA3E	6
GO:0043394	MF	GO:0043394	proteoglycan binding	4/400	36/20488	0.00514673	0.041098	0.0322263	COMP/FN1/SLIT2/TNC	4
GO:1901020	BP	GO:1901020	negative regulation of calcium ion transmembrane transporter activity	4/400	36/20488	0.00514673	0.041098	0.0322263	ATP1A2/CASQ2/PLN/TRDN	4
GO:0072001	BP	GO:0072001	renal system development	13/400	293/20488	0.00523645	0.0417376	0.0327278	ADAMTS16/ADIPOQ/AGTR1/AGTR2/EPHA7/FBN1/FGF10/GLI3/MYOCD/SFRP1/SLIT2/SULF1/ZBTB16	13
GO:0009582	BP	GO:0009582	detection of abiotic stimulus	8/400	136/20488	0.00530398	0.0421983	0.0330891	ANO3/COL11A1/GPR52/GPR88/HTR2A/KCNA1/NTSR1/TACR1	8
GO:0055117	BP	GO:0055117	regulation of cardiac muscle contraction	6/400	82/20488	0.0053681	0.0425979	0.0334024	ANK2/ATP1A2/CASQ2/CTNNA3/NOS1/PLN	6
GO:0098589	CC	GO:0098589	membrane region	14/400	328/20488	0.00537385	0.0425979	0.0334024	ADCYAP1R1/ADD2/ANK2/ATP1A2/CDH2/CHRNA3/CNTN1/HTR2A/KCND2/NOS1/NTSR1/PTGIS/SULF1/TNR	14
GO:0010676	BP	GO:0010676	positive regulation of cellular carbohydrate metabolic process	5/400	58/20488	0.00542888	0.0429555	0.0336828	ADCYAP1R1/IGF1/LHCGR/MAS1/NTSR1	5
GO:0014897	BP	GO:0014897	striated muscle hypertrophy	7/400	109/20488	0.0055643	0.0439468	0.0344602	AGTR2/HAND2/HTR2B/IGF1/LEP/MYOC/PI16	7
GO:0001655	BP	GO:0001655	urogenital system development	14/400	330/20488	0.00566143	0.0440816	0.0345658	ADAMTS16/ADIPOQ/AGTR1/AGTR2/EPHA7/FBN1/FGF10/GLI3/MYOCD/SFRP1/SLIT2/SULF1/TNC/ZBTB16	14
GO:0003085	BP	GO:0003085	negative regulation of systemic arterial blood pressure	3/400	19/20488	0.00567286	0.0440816	0.0345658	ADRB3/AGTR2/NTSR1	3
GO:0004970	MF	GO:0004970	ionotropic glutamate receptor activity	3/400	19/20488	0.00567286	0.0440816	0.0345658	GRIA2/GRIA3/GRIN2A	3
GO:0016048	BP	GO:0016048	detection of temperature stimulus	3/400	19/20488	0.00567286	0.0440816	0.0345658	ANO3/HTR2A/NTSR1	3
GO:0016460	CC	GO:0016460	myosin II complex	3/400	19/20488	0.00567286	0.0440816	0.0345658	MYH11/MYH2/MYH8	3
GO:0022840	MF	GO:0022840	leak channel activity	3/400	19/20488	0.00567286	0.0440816	0.0345658	KCNK2/KCNK3/NALCN	3
GO:0022842	MF	GO:0022842	narrow pore channel activity	3/400	19/20488	0.00567286	0.0440816	0.0345658	KCNK2/KCNK3/NALCN	3
GO:0045956	BP	GO:0045956	positive regulation of calcium ion-dependent exocytosis	3/400	19/20488	0.00567286	0.0440816	0.0345658	KCNB1/SYT4/SYT9	3
GO:2000831	BP	GO:2000831	regulation of steroid hormone secretion	3/400	19/20488	0.00567286	0.0440816	0.0345658	AGTR1/AGTR2/GALR1	3
GO:0048145	BP	GO:0048145	regulation of fibroblast proliferation	6/400	83/20488	0.00569355	0.0441632	0.0346298	AGTR2/DDR2/FGF10/FN1/IGF1/SFRP1	6
GO:0010518	BP	GO:0010518	positive regulation of phospholipase activity	5/400	59/20488	0.00583861	0.0449666	0.0352598	ADCYAP1R1/AGTR1/HTR2A/HTR2B/NTRK3	5
GO:0010656	BP	GO:0010656	negative regulation of muscle cell apoptotic process	5/400	59/20488	0.00583861	0.0449666	0.0352598	ADCYAP1/HAND2/IGF1/MYOCD/SFRP2	5
GO:0031102	BP	GO:0031102	neuron projection regeneration	5/400	59/20488	0.00583861	0.0449666	0.0352598	GAP43/MAP1B/NTRK3/TNC/TNR	5
GO:0032890	BP	GO:0032890	regulation of organic acid transport	5/400	59/20488	0.00583861	0.0449666	0.0352598	AGTR2/ATP1A2/LEP/NTSR1/SYT4	5
GO:0014910	BP	GO:0014910	regulation of smooth muscle cell migration	6/400	84/20488	0.00603317	0.0462188	0.0362417	ADIPOQ/IGF1/MYOCD/NOX4/POSTN/SLIT2	6
GO:0048144	BP	GO:0048144	fibroblast proliferation	6/400	84/20488	0.00603317	0.0462188	0.0362417	AGTR2/DDR2/FGF10/FN1/IGF1/SFRP1	6
GO:0097756	BP	GO:0097756	negative regulation of blood vessel diameter	6/400	84/20488	0.00603317	0.0462188	0.0362417	AGTR1/ATP1A2/COMP/HTR2A/HTR2B/LEP	6
GO:0030307	BP	GO:0030307	positive regulation of cell growth	9/400	169/20488	0.00609246	0.0465907	0.0365333	FN1/IGF1/LGI1/MAP1B/NTRK3/RIMS1/SFRP1/SFRP2/SYT4	9
GO:0014896	BP	GO:0014896	muscle hypertrophy	7/400	111/20488	0.00613717	0.0468499	0.0367366	AGTR2/HAND2/HTR2B/IGF1/LEP/MYOC/PI16	7
GO:0007190	BP	GO:0007190	activation of adenylate cyclase activity	4/400	38/20488	0.00625568	0.0474207	0.0371841	ADCYAP1/ADRB3/FSHR/LHCGR	4
GO:0086091	BP	GO:0086091	regulation of heart rate by cardiac conduction	4/400	38/20488	0.00625568	0.0474207	0.0371841	ANK2/CACNA2D1/CTNNA3/SCN2B	4
GO:1902742	BP	GO:1902742	apoptotic process involved in development	4/400	38/20488	0.00625568	0.0474207	0.0371841	HAND2/SLIT2/SLIT3/XKR4	4
GO:1903523	BP	GO:1903523	negative regulation of blood circulation	4/400	38/20488	0.00625568	0.0474207	0.0371841	AGTR2/ATP1A2/LEP/PLN	4
GO:0014031	BP	GO:0014031	mesenchymal cell development	6/400	85/20488	0.00638732	0.0481659	0.0377685	FN1/HAND2/HTR2B/PHOX2B/SEMA3D/SEMA3E	6
GO:0048864	BP	GO:0048864	stem cell development	6/400	85/20488	0.00638732	0.0481659	0.0377685	FN1/HAND2/HTR2B/PHOX2B/SEMA3D/SEMA3E	6
GO:0050772	BP	GO:0050772	positive regulation of axonogenesis	6/400	85/20488	0.00638732	0.0481659	0.0377685	FN1/MAP1B/NGFR/NTRK3/PLXNA4/SLIT2	6
GO:0015399	MF	GO:0015399	primary active transmembrane transporter activity	7/400	112/20488	0.00643956	0.0483916	0.0379454	ABCA6/ABCA8/ABCA9/ABCB5/ABCC9/ATP1A2/ATP2B3	7
GO:1903510	BP	GO:1903510	mucopolysaccharide metabolic process	7/400	112/20488	0.00643956	0.0483916	0.0379454	KERA/LYVE1/OGN/OMD/PRELP/SPOCK3/VCAN	7
GO:0006865	BP	GO:0006865	amino acid transport	8/400	141/20488	0.00656366	0.0485931	0.0381034	ATP1A2/LEP/NTSR1/PPFIA2/RIMS1/SLC7A14/SNAP25/SYT4	8
GO:0062013	BP	GO:0062013	positive regulation of small molecule metabolic process	8/400	141/20488	0.00656366	0.0485931	0.0381034	ADCYAP1R1/ADIPOQ/HTR2A/IGF1/LHCGR/MAS1/NOS1/NTSR1	8
GO:0030426	CC	GO:0030426	growth cone	9/400	171/20488	0.00656567	0.0485931	0.0381034	BOC/CRTAC1/GAP43/GPM6A/MAP1B/NRSN1/PCDH9/SNAP25/STMN4	9
GO:0048880	BP	GO:0048880	sensory system development	15/400	371/20488	0.00657163	0.0485931	0.0381034	ABCB5/CHRDL1/COL8A1/CYP1B1/FBN1/FGF10/GLI3/GPM6A/INHBA/KERA/MAB21L1/NTRK3/PHOX2B/RAX/RORB	15
GO:0003215	BP	GO:0003215	cardiac right ventricle morphogenesis	3/400	20/20488	0.00657845	0.0485931	0.0381034	HAND1/HAND2/ZFPM2	3
GO:0010002	BP	GO:0010002	cardioblast differentiation	3/400	20/20488	0.00657845	0.0485931	0.0381034	GREM1/MYOCD/PRICKLE1	3
GO:0010738	BP	GO:0010738	regulation of protein kinase A signaling	3/400	20/20488	0.00657845	0.0485931	0.0381034	ADIPOQ/AKAP12/FSHR	3
GO:0043586	BP	GO:0043586	tongue development	3/400	20/20488	0.00657845	0.0485931	0.0381034	BNC2/GLI3/HAND2	3
GO:0043931	BP	GO:0043931	ossification involved in bone maturation	3/400	20/20488	0.00657845	0.0485931	0.0381034	GREM1/IGF1/LEP	3
GO:0043950	BP	GO:0043950	positive regulation of cAMP-mediated signaling	3/400	20/20488	0.00657845	0.0485931	0.0381034	ADCYAP1/ADCYAP1R1/NOS1	3
GO:0022824	MF	GO:0022824	transmitter-gated ion channel activity	5/400	61/20488	0.00672251	0.0494886	0.0388056	CHRNA3/GABRG2/GRIA2/GRIA3/GRIN2A	5
GO:0022835	MF	GO:0022835	transmitter-gated channel activity	5/400	61/20488	0.00672251	0.0494886	0.0388056	CHRNA3/GABRG2/GRIA2/GRIA3/GRIN2A	5
GO:0043405	BP	GO:0043405	regulation of MAP kinase activity	14/400	337/20488	0.00676684	0.0497305	0.0389954	ADIPOQ/CARTPT/EPGN/FGF10/HTR2A/HTR2B/IGF1/NOX4/NRK/NTRK3/PAK3/PROK1/SFRP1/SFRP2	14
