# Supplementary material for: SCG2 is a Prognostic Biomarker Associated With Immune Infiltration and Macrophage Polarization in Colorectal Cancer
Source: Front Cell Dev Biol. 2022 Jan 3;9:795133. doi: 10.3389/fcell.2021.795133 (PMC8763391; doi:10.3389/fcell.2021.795133)
Supplement: Supplementary file 6 [file Table1.xlsx]

## Sheet: 工作表 1 - GDC_KEGG_up
GDC_KEGG_up
	ID	Description	GeneRatio	BgRatio	pvalue	p.adjust	qvalue	geneID	Count
hsa04080	hsa04080	Neuroactive ligand-receptor interaction	81/781	260/6575	2.06233e-17	5.98077e-15	5.05815e-15	116/148/154/155/185/187/552/554/718/719/728/10203/885/886/887/1129/1136/8973/1141/1143/1268/1269/1511/10800/2357/2358/2359/2562/2566/8811/51738/9340/2743/165829/2890/2892/2893/2894/2901/2903/2915/2916/2922/3274/3356/3357/3363/3952/2846/2847/10316/10886/4852/4887/2908/4923/4987/5027/9934/286530/5179/5443/5617/5731/5733/5737/5739/5745/5746/59350/1901/1903/6750/6752/6753/6863/6869/6865/7253/7432/7434	81
hsa04514	hsa04514	Cell adhesion molecules	48/781	135/6575	4.1031e-13	5.9495e-11	5.0317e-11	23705/57863/933/29126/940/1000/1002/1003/5010/51208/7122/9074/1272/6900/8506/3111/3118/152404/3683/3684/3689/58494/83700/3897/64101/57689/8174/4684/4685/257194/22871/57555/57502/22829/9378/22854/84628/80380/5788/5797/6383/6401/6402/6403/6614/201633/7412/1462	48
hsa04512	hsa04512	ECM-receptor interaction	30/781	85/6575	1.37297e-08	1.18225e-06	9.9987e-07	948/1277/1278/1280/1291/1292/1293/131873/1311/2335/3381/8515/22801/3678/3679/3690/3908/3910/22798/5649/6696/9900/9899/7057/7058/7060/3371/63923/7148/7450	30
hsa04020	hsa04020	Calcium signaling pathway	50/781	188/6575	1.63069e-08	1.18225e-06	9.9987e-07	108/148/154/155/185/491/492/493/552/773/774/777/8912/57172/815/816/844/845/886/887/1129/10800/2066/2903/2915/3274/3356/3357/3363/3708/4638/4842/4923/5027/5136/5153/56034/5159/5260/5336/5350/5579/5731/5733/5737/6261/6546/6547/6869/6865	50
hsa05150	hsa05150	Staphylococcus aureus infection	28/781	78/6575	2.74022e-08	1.58933e-06	1.34415e-06	715/716/718/719/720/728/3075/2204/2209/2213/9103/2214/2357/2358/2359/3111/3118/3586/3683/3684/3689/3861/3868/3872/192666/3885/5648/6403	28
hsa04974	hsa04974	Protein digestion and absorption	30/781	89/6575	4.60208e-08	2.22434e-06	1.8812e-06	477/482/1300/1301/1303/1305/7373/1306/1307/1310/1277/1278/169044/255631/84570/1280/1281/1289/1290/1291/1292/1293/131873/1295/1296/1359/2006/340024/6546/6547	30
hsa05144	hsa05144	Malaria	18/781	45/6575	1.37826e-06	5.70995e-05	4.82911e-05	6347/948/1311/1378/2995/3082/3586/3683/3689/6383/6401/6403/7042/7043/7057/7058/7060/7412	18
hsa04610	hsa04610	Complement and coagulation cascades	24/781	75/6575	2.95477e-06	0.00010711	9.0587e-05	2/715/716/718/719/720/728/729/730/3075/1191/1378/1380/2162/2153/3684/3687/3689/5648/5104/5054/710/11326/7450	24
hsa04510	hsa04510	Focal adhesion	45/781	192/6575	4.0251e-06	0.000129698	0.00010969	10000/857/1277/1278/1280/1291/1292/1293/131873/1311/2316/2318/2324/2335/3082/3381/3479/8515/22801/3678/3679/3690/3908/3910/22798/5602/10398/4638/5063/56034/5159/5293/4660/5579/5649/399694/6696/7057/7058/7060/3371/63923/7148/7424/7450	45
hsa04360	hsa04360	Axon guidance	42/781	176/6575	5.20976e-06	0.000151083	0.000127776	22885/658/91653/815/816/1073/6387/56896/1949/2042/2044/285220/2045/2046/2051/3897/64101/57689/10398/8829/9423/22854/84628/5063/5293/5336/91584/5365/10154/56963/223117/9723/56920/8482/9353/6586/7220/7222/7223/7225/90249/8633	42
hsa04145	hsa04145	Phagosome	36/781	142/6575	5.75875e-06	0.000151822	0.000128401	525/534/715/718/948/81035/1311/1536/1780/79659/2204/2209/2213/9103/2214/3111/3118/3678/3684/3689/3690/8685/4353/4360/9902/4481/653361/4842/4973/653509/6441/7057/7058/7060/10333/347733	36
hsa04151	hsa04151	PI3K-Akt signaling pathway	64/781	320/6575	1.27785e-05	0.000308813	0.000261174	10000/284/930/1129/1277/1278/1280/1291/1292/1293/131873/1311/1436/1441/2066/2246/2255/9965/2247/2250/2252/2260/2322/2324/2335/59345/2785/3082/3381/3479/3575/8515/22801/3678/3679/3690/3908/3910/22798/2846/4803/4804/4914/9180/56034/5159/5293/5294/23533/146850/5521/5617/5649/6696/8115/7010/7057/7058/7060/3371/63923/7148/7424/7450	64
hsa05205	hsa05205	Proteoglycans in cancer	44/781	195/6575	1.45444e-05	0.000324452	0.000274401	10000/287/815/816/857/1277/1278/1634/2066/2099/2247/2260/2316/2318/2335/3082/60495/3316/3479/3678/3690/3708/4060/4313/4318/22808/4478/5293/5336/4660/5579/6383/7042/7057/7078/7291/117581/7471/80326/51384/7475/7476/7483/7484	44
hsa04060	hsa04060	Cytokine-cytokine receptor interaction	52/781	247/6575	1.98751e-05	0.000411698	0.000348188	651/658/6358/6363/6347/6366/6368/6354/1230/729230/1236/1237/1271/1436/1439/1441/1524/6387/10563/643/2657/9573/8200/392255/3586/3587/3595/27190/3554/50615/133396/3568/3575/3623/3624/3952/3977/4803/4804/9180/5617/7042/7043/7066/23495/943/10673/8740/8995/7292/944/2829	52
hsa04640	hsa04640	Hematopoietic cell lineage	24/781	90/6575	8.7606e-05	0.00169372	0.00143243	930/910/911/933/945/948/951/1378/1380/1436/1441/2208/2209/2322/3111/3118/3554/3568/3575/3678/3684/3690/931/7066	24
hsa05322	hsa05322	Systemic lupus erythematosus	15/781	48/6575	0.000287316	0.00520761	0.00440425	715/716/718/720/729/730/940/1511/1991/2209/2214/2903/3111/3118/3586	15
hsa05414	hsa05414	Dilated cardiomyopathy	22/781	87/6575	0.000388706	0.00642786	0.00543627	70/108/111/781/55799/1674/3479/8515/22801/3678/3679/3690/3908/5350/6442/6444/6445/6546/6547/7042/7043/7169	22
hsa05033	hsa05033	Nicotine addiction	11/781	30/6575	0.000398971	0.00642786	0.00543627	773/774/8973/1141/2562/2566/2890/2892/2893/2903/57030	11
hsa04024	hsa04024	cAMP signaling pathway	39/781	196/6575	0.000711804	0.0106296	0.00898981	108/111/116/154/10000/477/482/491/492/493/815/816/1129/1261/1258/5348/51738/2735/2737/2890/2892/2893/2903/610/5602/10398/4772/4881/4852/5293/5350/5443/5733/6750/6752/56670/7253/7432/7434	39
hsa04261	hsa04261	Adrenergic signaling in cardiomyocytes	30/781	139/6575	0.000733075	0.0106296	0.00898981	70/108/111/148/154/185/10000/477/482/491/492/493/781/55799/815/816/3753/5294/23533/146850/5350/5502/5521/6324/6330/6331/6332/6546/6547/7169	30
hsa04925	hsa04925	Aldosterone synthesis and secretion	22/781	92/6575	0.000885425	0.0122273	0.0103411	108/111/185/477/482/491/492/493/8912/57172/815/816/1583/1589/3708/3762/3777/4881/5138/5443/5579/5587	22
hsa04022	hsa04022	cGMP-PKG signaling pathway	32/781	155/6575	0.00110311	0.014541	0.0122978	108/111/148/154/155/185/10000/477/482/491/492/493/1258/3708/3764/3778/3779/4208/10335/10398/4638/4772/4881/5138/5294/23533/146850/5350/5592/6546/6547/7225	32
hsa04380	hsa04380	Osteoclast differentiation	27/781	125/6575	0.00130973	0.016514	0.0139665	10000/695/1436/1513/2209/2213/9103/2214/3554/3690/11024/11027/23547/79168/10859/11025/11006/5602/4286/653361/4772/126014/5293/5336/6688/7042/54209	27
hsa04725	hsa04725	Cholinergic synapse	24/781	107/6575	0.00138471	0.0167319	0.0141507	108/111/10000/773/774/815/816/1129/1136/8973/1141/1143/2775/59345/2785/3708/56479/5293/5294/23533/146850/5579/6572/60482	24
hsa04662	hsa04662	B cell receptor signaling pathway	19/781	79/6575	0.00180906	0.0197534	0.0167062	10000/695/930/933/973/974/1380/2213/11024/11027/23547/79168/10859/11025/11006/4772/5293/5336/5579	19
hsa04015	hsa04015	Rap1 signaling pathway	38/781	199/6575	0.00183536	0.0197534	0.0167062	108/111/10000/284/54518/1268/1436/51466/2246/2255/9965/2247/2250/2252/2260/2324/2357/2775/2903/3082/3479/3683/3684/3689/3690/2846/22808/4803/4804/56034/5159/5293/5579/5587/10235/7010/7057/7424	38
hsa04670	hsa04670	Leukocyte transendothelial migration	23/781	103/6575	0.00183911	0.0197534	0.0167062	1003/5010/51208/7122/9074/29119/6387/1536/3683/3684/3689/58494/83700/4313/4318/4478/10398/653361/5293/5336/5579/7070/7412	23
hsa05410	hsa05410	Hypertrophic cardiomyopathy	19/781	83/6575	0.00330824	0.0342639	0.0289782	70/781/55799/1674/3479/8515/22801/3678/3679/3690/3908/6442/6444/6445/6546/6547/7042/7043/7169	19
hsa05412	hsa05412	Arrhythmogenic right ventricular cardiomyopathy	17/781	73/6575	0.00441295	0.043802	0.0370449	88/781/55799/1000/29119/1674/8515/22801/3678/3679/3690/3908/6442/6444/6445/6546/6547	17
hsa04923	hsa04923	Regulation of lipolysis in adipocytes	13/781	50/6575	0.00453124	0.043802	0.0370449	108/111/154/155/10000/2167/4881/4852/5293/5346/5592/5733/7253	13
hsa04933	hsa04933	AGE-RAGE signaling pathway in diabetic complications	21/781	98/6575	0.00477898	0.0447066	0.0378099	185/10000/6347/1277/1278/1281/1536/2335/5602/4313/4772/50507/5293/5336/5579/6401/5054/7042/7043/7412/7424	21
hsa04970	hsa04970	Salivary secretion	18/781	81/6575	0.00583487	0.0528785	0.0447212	108/111/148/154/155/362/477/482/491/492/493/1470/1473/3708/3778/4842/5579/5592	18
hsa04310	hsa04310	Wnt signaling pathway	29/781	154/6575	0.00741884	0.0651959	0.0551384	815/816/1501/23500/22943/27123/5602/4772/144165/166336/5579/4919/4920/284654/340419/84870/5176/6422/6423/6424/6425/64321/7471/80326/51384/7475/7476/7483/7484	29
hsa04270	hsa04270	Vascular smooth muscle contraction	24/781	122/6575	0.00825164	0.0703817	0.0595242	59/72/108/111/148/185/552/10203/800/3708/3778/3779/10335/4628/4629/10398/4638/4881/26279/5322/4660/5579/5592/5739	24
hsa05202	hsa05202	Transcriptional misregulation in cancer	30/781	163/6575	0.00908142	0.0752461	0.0636382	8900/5218/1436/1991/2078/2209/54738/2313/2322/2892/3479/3486/3684/4094/4208/4211/4286/4318/4353/4804/8013/4914/171558/862/6258/6495/6688/51384/7704/6935	30
hsa04713	hsa04713	Circadian entrainment	19/781	91/6575	0.00942219	0.075901	0.0641921	108/111/116/8912/815/816/2775/59345/2785/2890/2892/2893/2903/3708/3762/4842/5579/5592/6261	19
hsa05140	hsa05140	Leishmaniasis	16/781	73/6575	0.0103667	0.0787955	0.0666402	718/1378/1536/1917/2209/9103/2214/3111/3118/3586/3684/3689/653361/5579/7042/7043	16
hsa04810	hsa04810	Regulation of actin cytoskeleton	35/781	199/6575	0.0104122	0.0787955	0.0666402	9459/1073/1129/6387/2246/2255/9965/2247/2250/2252/2260/2335/3645/8515/22801/3678/3679/3683/3684/3687/3689/3690/2846/22808/4478/4628/4629/10398/4638/3071/5063/56034/5159/5293/4660	35
hsa04061	hsa04061	Viral protein interaction with cytokine and cytokine receptor	19/781	92/6575	0.0105966	0.0787955	0.0666402	6358/6363/6347/6366/6368/6354/1230/729230/1236/1237/1436/1524/6387/10563/643/3586/3587/8740/2829	19
hsa04062	hsa04062	Chemokine signaling pathway	32/781	182/6575	0.0139669	0.10126	0.0856393	108/111/10000/6358/6363/6347/6366/6368/6354/1230/729230/1236/1237/1524/6387/10563/643/1794/2268/59345/2785/653361/5293/5294/23533/146850/5336/5579/10235/399694/7454/2829	32
hsa00350	hsa00350	Tyrosine metabolism	9/781	34/6575	0.0151231	0.106968	0.0904665	124/125/8639/316/1621/3242/4129/7173/7306	9
hsa04971	hsa04971	Gastric acid secretion	15/781	70/6575	0.0157318	0.108624	0.0918673	108/111/477/482/815/816/887/3274/3708/3772/3776/4638/5579/6750/6752	15
hsa04911	hsa04911	Insulin secretion	16/781	78/6575	0.0192629	0.127236	0.107608	6833/108/111/116/477/482/815/816/885/886/3778/3779/3782/5579/9699/6616	16
hsa04350	hsa04350	TGF-beta signaling pathway	18/781	91/6575	0.0194027	0.127236	0.107608	658/8646/1634/2200/10468/8200/392255/26585/64388/57817/3624/7044/4052/9241/56963/7042/7043/7057	18
hsa04014	hsa04014	Ras signaling pathway	36/781	215/6575	0.0197435	0.127236	0.107608	10000/284/1436/2246/2255/9965/2247/2250/2252/2260/2322/2324/59345/2785/2903/3082/3363/3479/5602/22808/4803/4804/4914/5063/56034/5159/5293/26279/5322/5336/5579/10235/115727/399694/7010/7424	36
hsa04724	hsa04724	Glutamatergic synapse	20/781	105/6575	0.0210571	0.132751	0.112272	108/111/773/2775/59345/2785/2890/2892/2893/2901/2903/2915/2916/9455/3708/5579/50944/57030/6507/7220	20
hsa04740	hsa04740	Olfactory transduction	12/781	54/6575	0.0222031	0.135957	0.114983	815/816/1261/1258/81285/5136/5153/5138/5592/123041/6546/6547	12
hsa04961	hsa04961	Endocrine and other factor-regulated calcium reabsorption	11/781	48/6575	0.0225031	0.135957	0.114983	477/482/491/492/493/2099/9365/5579/5745/6546/6547	11
hsa05218	hsa05218	Melanoma	14/781	67/6575	0.0236986	0.140257	0.11862	10000/2246/2255/9965/2247/2250/2252/2260/3082/3479/4286/56034/5159/5293	14
hsa04371	hsa04371	Apelin signaling pathway	23/781	128/6575	0.0268011	0.155446	0.131466	59/108/111/185/10000/187/59345/2785/3708/4208/22808/4638/4842/4854/5294/23533/146850/5346/6261/5054/6546/6547/6696	23
hsa05146	hsa05146	Amoebiasis	18/781	95/6575	0.0290618	0.165253	0.13976	910/911/1277/1278/1281/1511/2335/3586/3554/3684/3689/3908/3910/22798/5293/5579/7042/7043	18
hsa04611	hsa04611	Platelet activation	21/781	117/6575	0.0336824	0.187844	0.158866	108/111/10000/54518/695/1277/1278/1281/3690/3708/4638/64805/5293/5294/23533/146850/5336/5592/5739/10235/7450	21
hsa04340	hsa04340	Hedgehog signaling pathway	10/781	45/6575	0.0351786	0.189061	0.159895	91653/50846/2121/132884/2619/2735/2736/2737/4036/8643	10
hsa05032	hsa05032	Morphine addiction	15/781	77/6575	0.0352044	0.189061	0.159895	108/111/773/774/2562/2566/2775/59345/2785/3762/5136/5153/5138/27115/5579	15
hsa04744	hsa04744	Phototransduction	6/781	22/6575	0.0386863	0.203983	0.172515	1258/2978/5158/5148/5957/8787	6
hsa04010	hsa04010	MAPK signaling pathway	43/781	278/6575	0.0398042	0.206129	0.17433	10000/284/773/774/777/8912/781/55799/1436/2066/2246/2255/9965/2247/2250/2252/2260/2316/2318/2322/2324/3082/3479/3554/7786/5602/4137/4208/22808/4772/4803/4804/4914/56034/5159/5579/84867/10235/115727/7010/7042/7043/7424	43
hsa04978	hsa04978	Mineral absorption	11/781	53/6575	0.0440385	0.224055	0.189491	477/482/491/492/493/79901/115019/10568/340024/6546/6547	11
hsa04072	hsa04072	Phospholipase D signaling pathway	23/781	138/6575	0.0569846	0.284381	0.240511	108/111/185/10000/552/554/1607/9162/2205/2915/2916/2846/22808/2206/56034/5159/5293/5294/23533/146850/5336/5737/399694	23
hsa04972	hsa04972	Pancreatic secretion	16/781	89/6575	0.0578568	0.284381	0.240511	108/111/477/482/491/492/493/885/886/1359/3708/3778/26279/5322/5579/7220	16
hsa04672	hsa04672	Intestinal immune network for IgA production	9/781	43/6575	0.0620871	0.299389	0.253203	57379/940/6387/3111/3118/3586/8174/23495/10673	9
hsa04750	hsa04750	Inflammatory mediator regulation of TRP channels	16/781	90/6575	0.0629748	0.299389	0.253203	108/111/815/816/3356/3357/3479/3554/3708/5602/4803/4914/5293/5336/5579/59341	16
hsa05323	hsa05323	Rheumatoid arthritis	15/781	86/6575	0.0802993	0.375239	0.317353	284/525/534/6347/940/1513/6387/3111/3118/3683/3689/7010/7042/7043/10673	15
hsa04728	hsa04728	Dopaminergic synapse	21/781	129/6575	0.0815175	0.375239	0.317353	111/10000/773/774/50632/815/816/2775/59345/2785/2890/2892/2893/2903/3708/3762/3798/4129/5602/5521/5579	21
hsa05200	hsa05200	Pathways in cancer	69/781	498/6575	0.0909191	0.411977	0.348423	108/111/185/10000/238/367/815/816/8900/1436/1439/1441/29119/6387/2099/2246/2255/9965/2247/2250/2252/2260/2322/2324/2335/2735/2736/2737/59345/2785/2949/3082/3479/3595/3568/3575/3908/3910/22798/2846/5602/4286/4313/4318/4854/4914/5159/5293/5336/5579/8643/5731/5733/10235/115727/862/6258/6688/7042/7043/7424/7471/80326/51384/7475/7476/7483/7484/7704	69
hsa04927	hsa04927	Cortisol synthesis and secretion	11/781	60/6575	0.0931044	0.415074	0.351043	108/111/185/8912/1583/1589/3708/3776/3777/56246/5443	11
hsa05133	hsa05133	Pertussis	13/781	74/6575	0.0944651	0.415074	0.351043	715/716/718/720/1073/3586/3678/3684/3689/23643/5602/710/653509	13
hsa04726	hsa04726	Serotonergic synapse	17/781	103/6575	0.0988181	0.416876	0.352566	111/773/774/2562/2775/59345/2785/3356/3357/3359/3363/3708/3751/3762/4129/5579/7220	17
hsa05340	hsa05340	Primary immunodeficiency	7/781	34/6575	0.100741	0.416876	0.352566	57379/695/930/973/3575/5788/23495	7
hsa04730	hsa04730	Long-term depression	10/781	54/6575	0.100759	0.416876	0.352566	773/2775/2890/2892/3479/3708/4842/5579/5592/6261	10
hsa05152	hsa05152	Tuberculosis	25/781	162/6575	0.100906	0.416876	0.352566	10000/718/815/816/26253/1378/2209/2213/9103/2214/3111/3118/3586/3587/3684/3687/3689/3929/5602/4360/9902/7042/7043/7096/10333	25
hsa04929	hsa04929	GnRH secretion	11/781	61/6575	0.102063	0.416876	0.352566	10000/8912/610/3708/3762/3782/5293/5579/6696/7220/7223	11
hsa04916	hsa04916	Melanogenesis	16/781	97/6575	0.107387	0.42995	0.363624	108/111/815/816/2775/4286/5443/5579/7306/7471/80326/51384/7475/7476/7483/7484	16
hsa05224	hsa05224	Breast cancer	22/781	141/6575	0.108229	0.42995	0.363624	10000/2099/2246/2255/9965/2247/2250/2252/2260/2324/3479/4854/5241/5293/399694/7471/80326/51384/7475/7476/7483/7484	22
hsa05217	hsa05217	Basal cell carcinoma	11/781	62/6575	0.111511	0.437002	0.369588	2735/2736/2737/8643/7471/80326/51384/7475/7476/7483/7484	11
hsa04723	hsa04723	Retrograde endocannabinoid signaling	20/781	128/6575	0.120018	0.463016	0.391589	108/111/773/774/1268/2562/2566/2775/59345/2785/2890/2892/2893/2915/3708/3762/5602/5579/22999/57030	20
hsa05416	hsa05416	Viral myocarditis	10/781	56/6575	0.121342	0.463016	0.391589	857/940/3111/3118/3683/3689/3908/6442/6444/6445	10
hsa04926	hsa04926	Relaxin signaling pathway	19/781	122/6575	0.130198	0.480012	0.405963	59/108/111/10000/1277/1278/1281/2775/59345/2785/5602/4322/4313/4318/4842/5293/59350/399694/7424	19
hsa03320	hsa03320	PPAR signaling pathway	12/781	71/6575	0.13069	0.480012	0.405963	33/9370/948/126129/1582/2167/4973/5346/729359/6258/28965/10580	12
hsa04930	hsa04930	Type II diabetes mellitus	8/781	43/6575	0.130762	0.480012	0.405963	6833/9370/773/774/777/3101/5602/5293	8
hsa00730	hsa00730	Thiamine metabolism	3/781	11/6575	0.133385	0.483522	0.408931	26289/249/250	3
hsa05165	hsa05165	Human papillomavirus infection	43/781	308/6575	0.143442	0.510036	0.431355	10000/525/534/8900/1277/1278/1280/1291/1292/1293/131873/1311/1740/2335/3381/8515/22801/3678/3679/3690/3908/3910/22798/4854/5159/5293/5521/5649/6696/7057/7058/7060/3371/63923/7148/7450/7471/80326/51384/7475/7476/7483/7484	43
hsa02010	hsa02010	ABC transporters	8/781	44/6575	0.144217	0.510036	0.431355	23460/10351/10350/340273/6833/10060/225/64137	8
hsa05221	hsa05221	Acute myeloid leukemia	11/781	66/6575	0.154073	0.538329	0.455284	10000/8900/1436/2209/2322/3684/4353/5293/862/6688/7704	11
hsa04921	hsa04921	Oxytocin signaling pathway	21/781	141/6575	0.161231	0.556632	0.470763	108/111/781/55799/57172/815/816/2775/3708/3762/4208/10398/4638/4772/4881/5294/23533/146850/4660/5579/6261	21
hsa05310	hsa05310	Asthma	5/781	25/6575	0.167888	0.572794	0.484432	2205/3111/3118/3586/2206	5
hsa04390	hsa04390	Hippo signaling pathway	22/781	150/6575	0.172382	0.581289	0.491617	658/29119/1740/2246/122786/8200/392255/2736/3689/5521/5054/6591/7042/7043/7471/80326/51384/7475/7476/7483/7484/25937	22
hsa05226	hsa05226	Gastric cancer	21/781	143/6575	0.17767	0.592234	0.500873	10000/29119/2246/2255/9965/2247/2250/2252/3082/5293/6258/399694/7042/7043/7471/80326/51384/7475/7476/7483/7484	21
hsa04727	hsa04727	GABAergic synapse	12/781	76/6575	0.185885	0.612574	0.518076	108/111/773/774/2562/2566/2775/59345/2785/5334/5579/6529	12
hsa05206	hsa05206	MicroRNAs in cancer	23/781	160/6575	0.19141	0.623694	0.52748	1545/6624/3678/3690/4325/4318/4854/5159/5293/5336/5579/399694/7042/7057/7078/3371/63923/7148/8626/7431/6935/9839/23414	23
hsa04928	hsa04928	Parathyroid hormone synthesis, secretion and action	15/781	100/6575	0.203236	0.64915	0.549009	108/111/2260/3708/9365/9935/4208/4322/4323/4325/5579/5745/5744/6258/10568	15
hsa04721	hsa04721	Synaptic vesicle cycle	11/781	70/6575	0.203699	0.64915	0.549009	525/534/773/774/22999/57030/6572/6507/6529/6616/23025	11
hsa00532	hsa00532	Glycosaminoglycan biosynthesis - chondroitin sulfate / dermatan sulfate	4/781	20/6575	0.207168	0.649769	0.549533	50515/51363/9469/337876	4
hsa05320	hsa05320	Autoimmune thyroid disease	6/781	34/6575	0.210368	0.649769	0.549533	940/3111/3118/3586/7173/7253	6
hsa01521	hsa01521	EGFR tyrosine kinase inhibitor resistance	12/781	78/6575	0.210615	0.649769	0.549533	10000/558/2247/3082/3479/9542/56034/5159/5293/5336/5579/399694	12
hsa05145	hsa05145	Toxoplasmosis	16/781	109/6575	0.218324	0.666464	0.563652	10000/2775/3111/3118/3586/3587/3908/3910/22798/23643/5602/5294/23533/146850/7042/7043	16
hsa04630	hsa04630	JAK-STAT signaling pathway	19/781	133/6575	0.22749	0.68721	0.581198	10000/316/1271/1439/1441/2273/3586/3587/3595/50615/3568/3575/3952/3977/9180/5159/5293/5617/7066	19
hsa04614	hsa04614	Renin-angiotensin system	4/781	21/6575	0.233633	0.69849	0.590737	185/1215/1359/1511	4
hsa04924	hsa04924	Renin secretion	10/781	65/6575	0.238465	0.705662	0.596803	111/116/154/155/185/3708/3778/4881/5136/5153	10
hsa04915	hsa04915	Estrogen signaling pathway	18/781	127/6575	0.245888	0.720278	0.609164	108/111/10000/2099/2775/3708/3762/3861/3868/3872/192666/3885/4313/4318/5241/5293/5443/399694	18
hsa05031	hsa05031	Amphetamine addiction	10/781	66/6575	0.253535	0.735252	0.621828	111/23237/815/816/2890/2892/2893/2903/4129/5579	10
hsa00515	hsa00515	Mannose type O-glycan biosynthesis	3/781	15/6575	0.260178	0.739721	0.625608	27087/9486/146664	3
hsa00604	hsa00604	Glycosphingolipid biosynthesis - ganglio series	3/781	15/6575	0.260178	0.739721	0.625608	2583/81849/6489	3
hsa04934	hsa04934	Cushing syndrome	20/781	145/6575	0.270504	0.761615	0.644124	108/111/185/8912/815/816/1583/1589/3708/3776/3777/56246/5443/7471/80326/51384/7475/7476/7483/7484	20
hsa04012	hsa04012	ErbB signaling pathway	12/781	83/6575	0.277881	0.77123	0.652257	10000/815/816/2066/5602/9542/10718/5063/5293/5336/5579/399694	12
hsa05321	hsa05321	Inflammatory bowel disease	9/781	60/6575	0.279239	0.77123	0.652257	3111/3118/3586/3595/50615/4094/4772/7042/7043	9
hsa04918	hsa04918	Thyroid hormone synthesis	10/781	68/6575	0.284582	0.778573	0.658467	108/111/477/482/2878/3708/4036/5579/7173/7253	10
hsa00120	hsa00120	Primary bile acid biosynthesis	3/781	16/6575	0.294214	0.790019	0.668147	10858/9420/1582	3
hsa00360	hsa00360	Phenylalanine metabolism	3/781	16/6575	0.294214	0.790019	0.668147	8639/3242/4129	3
hsa00590	hsa00590	Arachidonic acid metabolism	8/781	54/6575	0.308549	0.803992	0.679964	2687/2878/27306/4056/26279/5322/5730/5740	8
hsa00830	hsa00830	Retinol metabolism	8/781	54/6575	0.308549	0.803992	0.679964	124/125/8854/220/316/339761/8630/9227	8
hsa04935	hsa04935	Growth hormone synthesis, secretion and action	15/781	109/6575	0.311335	0.803992	0.679964	108/111/10000/51738/3479/3486/3708/5602/5293/5336/5579/399694/6750/6752/6753	15
hsa04550	hsa04550	Signaling pathways regulating pluripotency of stem cells	18/781	133/6575	0.31328	0.803992	0.679964	10000/658/2247/2260/9421/3479/3624/7044/3977/4211/5293/7471/80326/51384/7475/7476/7483/7484	18
hsa05418	hsa05418	Fluid shear stress and atherosclerosis	18/781	133/6575	0.31328	0.803992	0.679964	10000/658/857/6347/1003/2949/3554/3690/5602/4208/4313/4318/653361/5293/6383/6401/59341/7412	18
hsa00534	hsa00534	Glycosaminoglycan biosynthesis - heparan sulfate / heparin	4/781	24/6575	0.316779	0.805841	0.681528	2134/9956/9955/266722	4
hsa04392	hsa04392	Hippo signaling pathway - multiple species	4/781	25/6575	0.345139	0.86213	0.729134	79633/122786/9770/25937	4
hsa04260	hsa04260	Cardiac muscle contraction	10/781	72/6575	0.349421	0.86213	0.729134	70/477/482/781/55799/845/1346/6546/6547/7169	10
hsa04540	hsa04540	Gap junction	11/781	80/6575	0.350322	0.86213	0.729134	108/111/2915/3356/3357/3708/56034/5159/5579/5592/347733	11
hsa04666	hsa04666	Fc gamma R-mediated phagocytosis	12/781	88/6575	0.350798	0.86213	0.729134	10000/273/1073/2209/2213/2214/653361/5293/5336/5579/5788/7454	12
hsa04973	hsa04973	Carbohydrate digestion and absorption	6/781	41/6575	0.359391	0.875826	0.740717	10000/477/482/3101/5293/5579	6
hsa00982	hsa00982	Drug metabolism - cytochrome P450	8/781	57/6575	0.364488	0.880846	0.744962	124/125/316/2326/2327/2949/27306/4129	8
hsa04920	hsa04920	Adipocytokine signaling pathway	9/781	66/6575	0.38323	0.918486	0.776796	9370/10000/948/126129/3952/5602/4852/5443/6258	9
hsa05214	hsa05214	Glioma	10/781	75/6575	0.399438	0.944038	0.798406	10000/57172/815/816/3479/5159/5293/5336/5579/399694	10
hsa00140	hsa00140	Steroid hormone biosynthesis	7/781	51/6575	0.403358	0.944038	0.798406	1583/1588/1545/1589/9420/3290/8630	7
hsa04960	hsa04960	Aldosterone-regulated sodium reabsorption	5/781	35/6575	0.403657	0.944038	0.798406	477/482/3479/5293/5579	5
hsa04530	hsa04530	Tight junction	19/781	149/6575	0.407132	0.944546	0.798836	154810/11149/910/911/5010/51208/7122/9074/1740/58494/83700/5602/8777/4478/4628/4629/10398/5521/7454	19
